# Supplementary material for: 5′,11′-Dihydro­dispiro­[cyclo­hexane-1,6′-indolo[3,2-b]carbazole-12′,1′′-cyclo­hexa­ne]
Source: Acta Crystallogr Sect E Struct Rep Online. 2011 Dec 3;68(Pt 1):o1–2. doi: 10.1107/S1600536811051208 (PMC3254282; doi:10.1107/S1600536811051208)
Supplement: Supplementary file 1 [file e-68-000o1-sup1.cif]

##############################################################################
#                                                                            #
# This CIF contains the data in a paper accepted for publication in          #
# Acta Crystallographica Section E. It conforms to the requirements of       #
# Notes for Authors for Acta Crystallographica Section E, and has been       #
# peer reviewed under the auspices of the IUCr Commission on Journals.       #
#                                                                            #
# Full details of the Crystallographic Information File format               #
# are given in the paper "The Crystallographic Information File (CIF):       #
# a New Standard Archive File for Crystallography" by S. R. Hall, F. H.      #
# Allen and I. D. Brown [Acta Cryst. (1991), A47, 655-685].                  #
#                                                                            #
# The current version of the core CIF dictionary is obtainable from          #
# ftp://ftp.iucr.org/pub/cif_core.dic.                                       #
#                                                                            #
# Software is freely available for graphical display of the structure(s)     #
# in this CIF. For information consult the CIF software page                 #
# http://www.iucr.org/resources/cif/software.                                #
#                                                                            #
# This file may be used for bona fide research purposes within the           #
# scientific community so long as proper attribution is given to the journal # 
# article from which it was obtained.                                        #
#                                                                            #
##############################################################################
data_global
_audit_creation_method
;
manual editing of the CIF file
created by SHELXTL Ver. 6.10
and processed with modiCIfer-03272007.
;
_journal_date_recd_electronic     2011-11-08
_journal_date_accepted     2011-11-28
_journal_name_full     'Acta Crystallographica, Section E'
_journal_year     2012
_journal_volume     68
_journal_issue      1
_journal_page_first     o1
_journal_page_last     o2
_journal_paper_category     QO
_journal_paper_doi     10.1107/S1600536811051208
_journal_coeditor_code     NK2127
loop_
    _publ_contact_author_name
    _publ_contact_author_address
    _publ_contact_author_email
    'Guzei, Ilia A.'
;
Department of Chemistry
University of Wisconsin-Madison
1101 University Ave
Madison, WI 53706
USA
;
 iguzei@chem.wisc.edu
    'Codner, Eric'
;
Department of Chemical and Biological Engineering
University of Wisconsin-Madison
1415 Engineering Drive
Madison, WI 53706
USA
;
 codner@engr.wisc.edu
_publ_contact_author_fax     '608-262-0381'
_publ_contact_author_phone     '608-263-4694'
_publ_section_title
;\
5',11'-Dihydrodispiro[cyclohexane-1,6'-indolo[3,2-<i>b</i>]carbazole-12',1''-\
cyclohexane]
;
loop_
    _publ_author_name
    _publ_author_address
    'Guzei, Ilia A.'
;
Department of Chemistry
University of Wisconsin--Madison
1101 University Ave
Madison, WI 53706
USA
;
    'Spencer, Lara C.'
;
Department of Chemistry
University of Wisconsin--Madison
1101 University Ave
Madison, WI 53706
USA
;
    'Codner, Eric'
;
Department of Chemical and Biological Engineering
University of Wisconsin--Madison
1415 Engineering Drive
Madison, WI 53706
USA
;
    'Boehm, Joshua M.'
;
Department of Chemical and Biological Engineering
University of Wisconsin--Madison
1415 Engineering Drive
Madison, WI 53706
USA
;
data_I
_chemical_name_systematic
;
5',11'-Dihydrodispiro[cyclohexane-1,6'-indolo[3,2-<i>b</i>]carbazole-
12',1''-cyclohexane]
;
_chemical_name_common
;
;
_chemical_formula_moiety     'C28 H30 N2'
_chemical_formula_sum     'C28 H30 N2'
_chemical_formula_iupac     'C28 H30 N2'
_chemical_formula_weight     394.54
_chemical_melting_point     ?
_symmetry_cell_setting     monoclinic
_symmetry_space_group_name_H-M     'P 21/c'
_symmetry_space_group_name_Hall     '-P 2ybc'
loop_
    _symmetry_equiv_pos_as_xyz
    'x, y, z'
    '-x, y+1/2, -z+1/2'
    '-x, -y, -z'
    'x, -y-1/2, z-1/2'
_cell_length_a     7.4655(2)
_cell_length_b     13.6820(4)
_cell_length_c     10.5348(3)
_cell_angle_alpha     90.00
_cell_angle_beta     109.3800(10)
_cell_angle_gamma     90.00
_cell_volume     1015.08(5)
_cell_formula_units_Z     2
_cell_measurement_reflns_used     9920
_cell_measurement_theta_min     5.5018
_cell_measurement_theta_max     67.2859
_cell_measurement_temperature     100.0(10)
_exptl_crystal_description     block
_exptl_crystal_colour     colourless
_exptl_crystal_size_max     0.38
_exptl_crystal_size_mid     0.30
_exptl_crystal_size_min     0.19
_exptl_crystal_density_diffrn     1.291
_exptl_crystal_density_meas     ?
_exptl_crystal_density_method     'not measured'
_exptl_crystal_F_000     424
_exptl_absorpt_coefficient_mu     0.568
_exptl_absorpt_correction_type     analytical
_exptl_absorpt_process_details
;
(SADABS; Bruker, 2007)
;
_exptl_absorpt_correction_T_min     0.8131
_exptl_absorpt_correction_T_max     0.8997
_exptl_special_details     ?
_diffrn_ambient_temperature     100.0(10)
_diffrn_radiation_type     'Cu K\a'
_diffrn_radiation_wavelength     1.54178
_diffrn_radiation_source     'fine-focus sealed tube'
_diffrn_radiation_monochromator     graphite
_diffrn_measurement_device_type     'Bruker SMART APEXII area-detector'
_diffrn_measurement_method     '0.50\% \w and 0.5 \% \f scans'
_diffrn_detector_area_resol_mean     ?
_diffrn_reflns_number     20619
_diffrn_reflns_av_R_equivalents     0.0224
_diffrn_reflns_av_sigmaI/netI     0.0088
_diffrn_reflns_theta_min     5.50
_diffrn_reflns_theta_max     67.65
_diffrn_reflns_theta_full     67.00
_diffrn_measured_fraction_theta_max     0.994
_diffrn_measured_fraction_theta_full     0.996
_diffrn_reflns_limit_h_min     -8
_diffrn_reflns_limit_h_max     8
_diffrn_reflns_limit_k_min     -16
_diffrn_reflns_limit_k_max     16
_diffrn_reflns_limit_l_min     -12
_diffrn_reflns_limit_l_max     12
_refine_special_details
;
Refinement of <i>F</i>^2^ against ALL reflections. The weighted <i>R</i>-factor
<i>wR</i> and goodness of fit <i>S</i> are based on <i>F</i>^2^, conventional
<i>R</i>-factors <i>R</i> are based on <i>F</i>, with <i>F</i> set to zero for
negative <i>F</i>^2^. The threshold expression of <i>F</i>^2^ >
\s(<i>F</i>^2^) is used only for calculating <i>R</i>-factors(gt) <i>etc</i>.
and is not relevant to the choice of reflections for refinement.
<i>R</i>-factors based on <i>F</i>^2^ are statistically about twice as large
as those based on <i>F</i>, and <i>R</i>- factors based on ALL data will be
even larger.
;
_reflns_number_total     1826
_reflns_number_gt     1779
_reflns_threshold_expression     I>2\s(I)
_refine_ls_structure_factor_coef     Fsqd
_refine_ls_matrix_type     full
_refine_ls_R_factor_all     0.0418
_refine_ls_R_factor_gt     0.0411
_refine_ls_wR_factor_gt     0.1121
_refine_ls_wR_factor_ref     0.1130
_refine_ls_goodness_of_fit_ref     0.994
_refine_ls_restrained_S_all     0.994
_refine_ls_number_reflns     1826
_refine_ls_number_parameters     140
_refine_ls_number_restraints     0
_refine_ls_hydrogen_treatment     mixed
_refine_ls_weighting_scheme     calc
_refine_ls_weighting_details
         'calc w=1/[\s^2^(Fo^2^)+(0.0708P)^2^+0.5526P] where P=(Fo^2^+2Fc^2^)/3'
_atom_sites_solution_hydrogens     geom
_atom_sites_solution_primary     direct
_atom_sites_solution_secondary     difmap
_refine_ls_shift/su_max     0.000
_refine_ls_shift/su_mean     0.000
_refine_diff_density_max     0.348
_refine_diff_density_min     -0.217
_refine_ls_extinction_method     none
_refine_ls_extinction_coef     ?
loop_
    _atom_type_symbol
    _atom_type_description
    _atom_type_scat_dispersion_real
    _atom_type_scat_dispersion_imag
    _atom_type_scat_source
    'C' 'C' 0.0181 0.0091
                         'International Tables Vol C Tables 4.2.6.8 and 6.1.1.4'
    'H' 'H' 0.0000 0.0000
                         'International Tables Vol C Tables 4.2.6.8 and 6.1.1.4'
    'N' 'N' 0.0311 0.0180
                         'International Tables Vol C Tables 4.2.6.8 and 6.1.1.4'
_computing_data_collection     'APEX2 (Bruker, 2007)'
_computing_cell_refinement     'SAINT-Plus (Bruker, 2007)'
_computing_data_reduction     'SAINT-Plus (Bruker, 2007)'
_computing_structure_solution     'SHELXTL (Sheldrick, 2008)'
_computing_structure_refinement
;
SHELXTL (Sheldrick, 2008), FCF_filter (Guzei, 2007) and INSerter
(Guzei, 2007)
;
_computing_molecular_graphics
                     'SHELXTL (Sheldrick, 2008) and DIAMOND (Brandenburg, 1999)'
_computing_publication_material
;
SHELXTL (Sheldrick, 2008), publCIF (Westrip, 2010) and modiCIFer
(Guzei, 2007)
;
loop_
    _atom_site_type_symbol
    _atom_site_label
    _atom_site_fract_x
    _atom_site_fract_y
    _atom_site_fract_z
    _atom_site_U_iso_or_equiv
    _atom_site_adp_type
    _atom_site_calc_flag
    _atom_site_refinement_flags
    _atom_site_occupancy
    _atom_site_symmetry_multiplicity
    _atom_site_disorder_assembly
    _atom_site_disorder_group
    N N1 0.79965(15) 0.12731(8) 0.03500(11) 0.0165(3) Uani d . 1 1 . .
    H H1 0.837(2) 0.1597(11) -0.0234(16) 0.017(4) Uiso d . 1 1 . .
    C C1 0.87673(18) 0.13818(9) 0.17213(13) 0.0164(3) Uani d . 1 1 . .
    C C2 1.02992(18) 0.19577(9) 0.24794(13) 0.0182(3) Uani d . 1 1 . .
    H H2 1.0995 0.2347 0.2059 0.022 Uiso calc R 1 1 . .
    C C3 1.07633(18) 0.19384(9) 0.38671(13) 0.0191(3) Uani d . 1 1 . .
    H H3 1.1790 0.2324 0.4410 0.023 Uiso calc R 1 1 . .
    C C4 0.97353(19) 0.13558(9) 0.44782(13) 0.0190(3) Uani d . 1 1 . .
    H H4 1.0083 0.1353 0.5431 0.023 Uiso calc R 1 1 . .
    C C5 0.82312(18) 0.07871(9) 0.37278(13) 0.0173(3) Uani d . 1 1 . .
    H H5 0.7556 0.0394 0.4160 0.021 Uiso calc R 1 1 . .
    C C6 0.77079(18) 0.07954(9) 0.23203(13) 0.0157(3) Uani d . 1 1 . .
    C C7 0.62336(17) 0.03331(9) 0.12319(12) 0.0154(3) Uani d . 1 1 . .
    C C8 0.64558(17) 0.06437(9) 0.00578(13) 0.0151(3) Uani d . 1 1 . .
    C C9 0.47366(17) -0.03714(9) 0.13577(12) 0.0153(3) Uani d . 1 1 . .
    C C10 0.57699(18) -0.12878(9) 0.21510(13) 0.0170(3) Uani d . 1 1 . .
    H H10A 0.6210 -0.1696 0.1537 0.020 Uiso calc R 1 1 . .
    H H10B 0.6910 -0.1065 0.2886 0.020 Uiso calc R 1 1 . .
    C C11 0.45854(19) -0.19262(9) 0.27583(13) 0.0189(3) Uani d . 1 1 . .
    H H11A 0.3571 -0.2254 0.2027 0.023 Uiso calc R 1 1 . .
    H H11B 0.5403 -0.2438 0.3329 0.023 Uiso calc R 1 1 . .
    C C12 0.3696(2) -0.13171(10) 0.36026(13) 0.0217(3) Uani d . 1 1 . .
    H H12A 0.4709 -0.1009 0.4354 0.026 Uiso calc R 1 1 . .
    H H12B 0.2941 -0.1746 0.3990 0.026 Uiso calc R 1 1 . .
    C C13 0.24144(19) -0.05256(10) 0.27410(13) 0.0194(3) Uani d . 1 1 . .
    H H13A 0.1855 -0.0135 0.3306 0.023 Uiso calc R 1 1 . .
    H H13B 0.1362 -0.0837 0.2020 0.023 Uiso calc R 1 1 . .
    C C14 0.35216(18) 0.01490(9) 0.21105(13) 0.0172(3) Uani d . 1 1 . .
    H H14A 0.4375 0.0562 0.2831 0.021 Uiso calc R 1 1 . .
    H H14B 0.2607 0.0589 0.1468 0.021 Uiso calc R 1 1 . .
loop_
    _atom_site_aniso_label
    _atom_site_aniso_U_11
    _atom_site_aniso_U_22
    _atom_site_aniso_U_33
    _atom_site_aniso_U_12
    _atom_site_aniso_U_13
    _atom_site_aniso_U_23
    N1 0.0180(6) 0.0177(6) 0.0138(6) -0.0033(4) 0.0054(4) 0.0008(4)
    C1 0.0180(6) 0.0154(6) 0.0148(6) 0.0033(5) 0.0041(5) 0.0004(5)
    C2 0.0191(7) 0.0160(6) 0.0192(7) -0.0008(5) 0.0058(5) 0.0009(5)
    C3 0.0178(6) 0.0174(6) 0.0181(7) -0.0022(5) 0.0007(5) -0.0022(5)
    C4 0.0214(7) 0.0188(7) 0.0149(6) 0.0021(5) 0.0036(5) -0.0005(5)
    C5 0.0196(6) 0.0158(6) 0.0166(6) 0.0006(5) 0.0063(5) 0.0002(5)
    C6 0.0160(6) 0.0130(6) 0.0183(6) 0.0021(5) 0.0061(5) -0.0006(5)
    C7 0.0156(6) 0.0147(6) 0.0144(6) 0.0027(5) 0.0032(5) -0.0015(5)
    C8 0.0140(6) 0.0133(6) 0.0177(6) 0.0008(4) 0.0050(5) -0.0007(5)
    C9 0.0171(6) 0.0151(6) 0.0138(6) 0.0007(5) 0.0055(5) 0.0003(5)
    C10 0.0178(6) 0.0167(7) 0.0152(6) 0.0004(5) 0.0039(5) -0.0008(5)
    C11 0.0223(7) 0.0159(6) 0.0159(6) -0.0017(5) 0.0030(5) 0.0019(5)
    C12 0.0276(7) 0.0224(7) 0.0169(6) -0.0049(5) 0.0099(6) 0.0016(5)
    C13 0.0204(7) 0.0224(7) 0.0176(6) -0.0027(5) 0.0090(5) -0.0032(5)
    C14 0.0191(6) 0.0169(6) 0.0158(6) -0.0002(5) 0.0060(5) -0.0013(5)
_geom_special_details
;
All e.s.d.'s (except the e.s.d. in the dihedral angle between two l.s. planes)
are estimated using the full covariance matrix. The cell e.s.d.'s are taken
into account individually in the estimation of e.s.d.'s in distances, angles
and torsion angles; correlations between e.s.d.'s in cell parameters are only
used when they are defined by crystal symmetry. An approximate (isotropic)
treatment of cell e.s.d.'s is used for estimating e.s.d.'s involving l.s.
planes.
;
loop_
    _geom_bond_atom_site_label_1
    _geom_bond_atom_site_label_2
    _geom_bond_site_symmetry_2
    _geom_bond_distance
    _geom_bond_publ_flag
    N1 C1 . 1.3743(16) yes
    N1 C8 . 1.3872(16) yes
    N1 H1 . 0.876(17) ?
    C1 C2 . 1.4001(18) ?
    C1 C6 . 1.4137(18) ?
    C2 C3 . 1.3862(19) ?
    C2 H2 . 0.9500 ?
    C3 C4 . 1.4024(19) ?
    C3 H3 . 0.9500 ?
    C4 C5 . 1.3791(18) ?
    C4 H4 . 0.9500 ?
    C5 C6 . 1.4026(18) ?
    C5 H5 . 0.9500 ?
    C6 C7 . 1.4452(17) ?
    C7 C8 . 1.3690(18) ?
    C7 C9 . 1.5146(17) ?
    C8 C9 3_655 1.5080(17) ?
    C9 C8 3_655 1.5080(17) ?
    C9 C14 . 1.5608(16) ?
    C9 C10 . 1.5612(17) ?
    C10 C11 . 1.5264(17) ?
    C10 H10A . 0.9900 ?
    C10 H10B . 0.9900 ?
    C11 C12 . 1.5227(19) ?
    C11 H11A . 0.9900 ?
    C11 H11B . 0.9900 ?
    C12 C13 . 1.5282(19) ?
    C12 H12A . 0.9900 ?
    C12 H12B . 0.9900 ?
    C13 C14 . 1.5299(17) ?
    C13 H13A . 0.9900 ?
    C13 H13B . 0.9900 ?
    C14 H14A . 0.9900 ?
    C14 H14B . 0.9900 ?
loop_
    _geom_angle_atom_site_label_1
    _geom_angle_atom_site_label_2
    _geom_angle_atom_site_label_3
    _geom_angle_site_symmetry_1
    _geom_angle_site_symmetry_3
    _geom_angle
    _geom_angle_publ_flag
    C1 N1 C8 . . 109.12(11) yes
    C1 N1 H1 . . 124.3(10) ?
    C8 N1 H1 . . 126.3(10) ?
    N1 C1 C2 . . 129.67(12) ?
    N1 C1 C6 . . 107.86(11) ?
    C2 C1 C6 . . 122.47(12) ?
    C3 C2 C1 . . 117.50(12) ?
    C3 C2 H2 . . 121.2 ?
    C1 C2 H2 . . 121.2 ?
    C2 C3 C4 . . 120.77(12) ?
    C2 C3 H3 . . 119.6 ?
    C4 C3 H3 . . 119.6 ?
    C5 C4 C3 . . 121.54(12) ?
    C5 C4 H4 . . 119.2 ?
    C3 C4 H4 . . 119.2 ?
    C4 C5 C6 . . 119.31(12) ?
    C4 C5 H5 . . 120.3 ?
    C6 C5 H5 . . 120.3 ?
    C5 C6 C1 . . 118.40(11) ?
    C5 C6 C7 . . 134.98(12) ?
    C1 C6 C7 . . 106.61(11) ?
    C8 C7 C6 . . 106.99(11) ?
    C8 C7 C9 . . 126.21(11) ?
    C6 C7 C9 . . 126.79(11) ?
    C7 C8 N1 . . 109.41(11) ?
    C7 C8 C9 . 3_655 127.44(12) ?
    N1 C8 C9 . 3_655 123.14(11) ?
    C8 C9 C7 3_655 . 106.34(10) ?
    C8 C9 C14 3_655 . 111.30(10) ?
    C7 C9 C14 . . 108.92(10) ?
    C8 C9 C10 3_655 . 110.83(10) ?
    C7 C9 C10 . . 108.06(10) ?
    C14 C9 C10 . . 111.20(10) ?
    C11 C10 C9 . . 115.59(10) ?
    C11 C10 H10A . . 108.4 ?
    C9 C10 H10A . . 108.4 ?
    C11 C10 H10B . . 108.4 ?
    C9 C10 H10B . . 108.4 ?
    H10A C10 H10B . . 107.4 ?
    C12 C11 C10 . . 110.94(11) ?
    C12 C11 H11A . . 109.5 ?
    C10 C11 H11A . . 109.5 ?
    C12 C11 H11B . . 109.5 ?
    C10 C11 H11B . . 109.5 ?
    H11A C11 H11B . . 108.0 ?
    C11 C12 C13 . . 110.44(10) ?
    C11 C12 H12A . . 109.6 ?
    C13 C12 H12A . . 109.6 ?
    C11 C12 H12B . . 109.6 ?
    C13 C12 H12B . . 109.6 ?
    H12A C12 H12B . . 108.1 ?
    C12 C13 C14 . . 111.31(10) ?
    C12 C13 H13A . . 109.4 ?
    C14 C13 H13A . . 109.4 ?
    C12 C13 H13B . . 109.4 ?
    C14 C13 H13B . . 109.4 ?
    H13A C13 H13B . . 108.0 ?
    C13 C14 C9 . . 115.74(10) ?
    C13 C14 H14A . . 108.3 ?
    C9 C14 H14A . . 108.3 ?
    C13 C14 H14B . . 108.3 ?
    C9 C14 H14B . . 108.3 ?
    H14A C14 H14B . . 107.4 ?
loop_
    _geom_torsion_atom_site_label_1
    _geom_torsion_atom_site_label_2
    _geom_torsion_atom_site_label_3
    _geom_torsion_atom_site_label_4
    _geom_torsion_site_symmetry_1
    _geom_torsion_site_symmetry_2
    _geom_torsion_site_symmetry_3
    _geom_torsion_site_symmetry_4
    _geom_torsion
    _geom_torsion_publ_flag
    C8 N1 C1 C2 . . . . -178.37(13) ?
    C8 N1 C1 C6 . . . . 0.86(13) ?
    N1 C1 C2 C3 . . . . 179.13(12) ?
    C6 C1 C2 C3 . . . . -0.01(19) ?
    C1 C2 C3 C4 . . . . 0.44(19) ?
    C2 C3 C4 C5 . . . . -0.2(2) ?
    C3 C4 C5 C6 . . . . -0.40(19) ?
    C4 C5 C6 C1 . . . . 0.80(18) ?
    C4 C5 C6 C7 . . . . -178.16(13) ?
    N1 C1 C6 C5 . . . . -179.91(11) ?
    C2 C1 C6 C5 . . . . -0.61(18) ?
    N1 C1 C6 C7 . . . . -0.68(13) ?
    C2 C1 C6 C7 . . . . 178.62(11) ?
    C5 C6 C7 C8 . . . . 179.29(14) ?
    C1 C6 C7 C8 . . . . 0.25(13) ?
    C5 C6 C7 C9 . . . . -1.4(2) ?
    C1 C6 C7 C9 . . . . 179.57(11) ?
    C6 C7 C8 N1 . . . . 0.27(14) ?
    C9 C7 C8 N1 . . . . -179.06(11) ?
    C6 C7 C8 C9 . . . 3_655 -179.73(11) ?
    C9 C7 C8 C9 . . . 3_655 0.9(2) ?
    C1 N1 C8 C7 . . . . -0.72(14) ?
    C1 N1 C8 C9 . . . 3_655 179.29(11) ?
    C8 C7 C9 C8 . . . 3_655 -0.78(18) ?
    C6 C7 C9 C8 . . . 3_655 -179.97(11) ?
    C8 C7 C9 C14 . . . . -120.82(13) ?
    C6 C7 C9 C14 . . . . 59.99(15) ?
    C8 C7 C9 C10 . . . . 118.26(13) ?
    C6 C7 C9 C10 . . . . -60.93(15) ?
    C8 C9 C10 C11 3_655 . . . -82.20(13) ?
    C7 C9 C10 C11 . . . . 161.65(10) ?
    C14 C9 C10 C11 . . . . 42.16(14) ?
    C9 C10 C11 C12 . . . . -52.32(14) ?
    C10 C11 C12 C13 . . . . 59.53(14) ?
    C11 C12 C13 C14 . . . . -58.68(14) ?
    C12 C13 C14 C9 . . . . 50.47(14) ?
    C8 C9 C14 C13 3_655 . . . 82.87(13) ?
    C7 C9 C14 C13 . . . . -160.20(10) ?
    C10 C9 C14 C13 . . . . -41.22(14) ?
_iucr_refine_instructions_details
;
TITL ENG01_0M IN P2(1)/C
CELL 1.54178 7.4655 13.682 10.5348 90 109.38 90
ZERR 2 0.0002 0.0004 0.0003 0 0.001 0
LATT 1
SYMM -X,0.5+Y,0.5-Z
SFAC C H N
UNIT 56 60 4
L.S. 12
PLAN  5
SIZE 0.38 0.3 0.19
TEMP -173.15
REM FCF_FILTER (MSL, UW-MADISON) INSERTED 7 OMIT INSTRUCTIONS
REM FOR OUTLIER REFLECTIONS WITH THE CUTOFF VALUE OF 8.00244.
BOND
BOND $H
CONF
HTAB
more -1
REM The weighting scheme has been updated.
fmap 2
acta 134
OMIT -5 8 5
OMIT 4 7 4
OMIT 3 2 1
OMIT 1 6 1
OMIT -5 8 7
OMIT -4 5 7
OMIT -7 7 8
WGHT    0.070800    0.552600
FVAR       0.28462
N1    3    0.799655    0.127311    0.034997    11.00000    0.01799    0.01770 =
         0.01378    0.00082    0.00541   -0.00333
H1    2    0.837031    0.159686   -0.023432    11.00000    0.01694
C1    1    0.876732    0.138184    0.172132    11.00000    0.01800    0.01544 =
         0.01476    0.00045    0.00405    0.00328
C2    1    1.029920    0.195768    0.247940    11.00000    0.01909    0.01599 =
         0.01925    0.00088    0.00583   -0.00076
AFIX  43
H2    2    1.099452    0.234703    0.205858    11.00000   -1.20000
AFIX   0
C3    1    1.076326    0.193840    0.386705    11.00000    0.01781    0.01739 =
         0.01812   -0.00223    0.00071   -0.00220
AFIX  43
H3    2    1.178961    0.232435    0.441038    11.00000   -1.20000
AFIX   0
C4    1    0.973528    0.135577    0.447819    11.00000    0.02138    0.01879 =
         0.01490   -0.00045    0.00359    0.00208
AFIX  43
H4    2    1.008315    0.135273    0.543125    11.00000   -1.20000
AFIX   0
C5    1    0.823118    0.078715    0.372784    11.00000    0.01958    0.01584 =
         0.01660    0.00017    0.00630    0.00064
AFIX  43
H5    2    0.755647    0.039392    0.415990    11.00000   -1.20000
AFIX   0
C6    1    0.770792    0.079540    0.232026    11.00000    0.01600    0.01302 =
         0.01826   -0.00057    0.00611    0.00211
C7    1    0.623360    0.033313    0.123189    11.00000    0.01563    0.01472 =
         0.01442   -0.00145    0.00316    0.00268
C8    1    0.645582    0.064370    0.005782    11.00000    0.01396    0.01329 =
         0.01773   -0.00073    0.00502    0.00082
C9    1    0.473664   -0.037140    0.135767    11.00000    0.01710    0.01514 =
         0.01385    0.00030    0.00552    0.00068
C10   1    0.576987   -0.128775    0.215095    11.00000    0.01783    0.01671 =
         0.01524   -0.00080    0.00385    0.00041
AFIX  23
H10A  2    0.621004   -0.169601    0.153655    11.00000   -1.20000
H10B  2    0.690995   -0.106489    0.288647    11.00000   -1.20000
AFIX   0
C11   1    0.458535   -0.192616    0.275832    11.00000    0.02231    0.01588 =
         0.01592    0.00189    0.00302   -0.00172
AFIX  23
H11A  2    0.357142   -0.225392    0.202746    11.00000   -1.20000
H11B  2    0.540254   -0.243791    0.332856    11.00000   -1.20000
AFIX   0
C12   1    0.369569   -0.131713    0.360256    11.00000    0.02761    0.02237 =
         0.01691    0.00158    0.00988   -0.00493
AFIX  23
H12A  2    0.470917   -0.100886    0.435449    11.00000   -1.20000
H12B  2    0.294113   -0.174563    0.398991    11.00000   -1.20000
AFIX   0
C13   1    0.241439   -0.052556    0.274102    11.00000    0.02035    0.02237 =
         0.01755   -0.00325    0.00901   -0.00269
AFIX  23
H13A  2    0.185504   -0.013453    0.330618    11.00000   -1.20000
H13B  2    0.136234   -0.083709    0.201951    11.00000   -1.20000
AFIX   0
C14   1    0.352156    0.014896    0.211045    11.00000    0.01914    0.01692 =
         0.01577   -0.00130    0.00596   -0.00020
AFIX  23
H14A  2    0.437531    0.056192    0.283058    11.00000   -1.20000
H14B  2    0.260742    0.058898    0.146760    11.00000   -1.20000
HKLF 4
REM  ENG01_0M IN P2(1)/C
REM R1 =  0.0411 for   1779 Fo > 4sig(Fo)  and  0.0418 for all   1826 data
REM    140 parameters refined using      0 restraints
END
WGHT      0.0587      0.5847
REM Highest difference peak  0.348,  deepest hole -0.217,  1-sigma level  0.043
Q1    1   0.5998  0.0517 -0.0686  11.00000  0.05    0.35
Q2    1   0.5537 -0.0025  0.1343  11.00000  0.05    0.34
Q3    1   0.5205 -0.0808  0.1745  11.00000  0.05    0.31
Q4    1   0.4173 -0.0151  0.1751  11.00000  0.05    0.29
Q5    1   0.6610  0.0228  0.0600  11.00000  0.05    0.28
;
