# Supplementary material for: 5′,11′-Dihydro­dispiro­[cyclo­hexane-1,6′-indolo[3,2-b]carbazole-12′,1′′-cyclo­hexa­ne]
Source: Acta Crystallogr Sect E Struct Rep Online. 2011 Dec 3;68(Pt 1):o1–2. doi: 10.1107/S1600536811051208 (PMC3254282; doi:10.1107/S1600536811051208)
Supplement: Supplementary file 2 [file e-68-000o1-Isup2.hkl]

# 
# h,k,l, Fc-squared, Fo-squared, sigma(Fo-squared) and status flag 
# 
data_I
_shelx_title ' ENG01_0M IN P2(1)/C' 
_shelx_refln_list_code          4 
_shelx_F_calc_maximum      110.89 
_exptl_crystal_F_000       424.00 
_reflns_d_resolution_high  0.8335 
 
loop_ 
 _symmetry_equiv_pos_as_xyz 
 'x, y, z' 
 '-x, y+1/2, -z+1/2' 
 '-x, -y, -z' 
 'x, -y-1/2, z-1/2' 
 
_cell_length_a     7.4655 
_cell_length_b    13.6820 
_cell_length_c    10.5348 
_cell_angle_alpha  90.000 
_cell_angle_beta  109.380 
_cell_angle_gamma  90.000 
 
_shelx_F_squared_multiplier     1.000 
 
loop_ 
 _refln_index_h 
 _refln_index_k 
 _refln_index_l 
 _refln_F_squared_calc 
 _refln_F_squared_meas 
 _refln_F_squared_sigma 
 _refln_observed_status 
   1   0   0      541.09      523.41      5.21 o 
   2   0   0       42.19       51.00      0.58 o 
   3   0   0        0.57        0.23      0.15 o 
   4   0   0       28.94       27.23      0.54 o 
   5   0   0      817.97      767.04      7.76 o 
   6   0   0       26.76       30.62      0.45 o 
   7   0   0      414.67      422.87      3.58 o 
   8   0   0       66.65       67.85      2.22 o 
   1   1   0     3889.92     3707.31     28.30 o 
   2   1   0       14.32       22.61      0.34 o 
   3   1   0      318.49      299.57      2.10 o 
   4   1   0      594.10      607.65      4.18 o 
   5   1   0      134.29      132.41      1.22 o 
   6   1   0        4.62        5.30      0.15 o 
   7   1   0        5.83        6.22      0.17 o 
   8   1   0       90.69       94.20      1.17 o 
   0   2   0     2781.69     2767.60     35.83 o 
   1   2   0     3722.17     3696.98     24.92 o 
   2   2   0     3029.83     3152.22     19.71 o 
   3   2   0        2.11        3.34      0.14 o 
   4   2   0       42.32       54.11      0.60 o 
   5   2   0      107.79      100.60      1.05 o 
   6   2   0       54.29       50.64      0.44 o 
   7   2   0      202.82      204.93      1.45 o 
   8   2   0      157.22      159.38      2.20 o 
   1   3   0     9838.06     9669.25     65.83 o 
   2   3   0     1206.56     1201.95      7.61 o 
   3   3   0       19.67       14.71      0.27 o 
   4   3   0       38.83       41.90      0.55 o 
   5   3   0        2.54        3.40      0.23 o 
   6   3   0      563.53      545.60      3.07 o 
   7   3   0        2.12        1.87      0.15 o 
   8   3   0       65.34       65.03      0.89 o 
   0   4   0     2489.47     2429.16     21.98 o 
   1   4   0     1113.43     1198.07      7.94 o 
   2   4   0       58.89       49.60      0.51 o 
   3   4   0      170.77      194.74      1.57 o 
   4   4   0        1.98        2.28      0.16 o 
   5   4   0      308.05      290.60      2.48 o 
   6   4   0        5.76        4.83      0.17 o 
   7   4   0       75.00       77.38      0.72 o 
   8   4   0       17.65       17.68      0.37 o 
   1   5   0      254.14      318.22      2.28 o 
   2   5   0      785.21      863.57      6.05 o 
   3   5   0       34.97       31.55      0.46 o 
   4   5   0       97.65       89.01      1.00 o 
   5   5   0       88.52       80.49      0.82 o 
   6   5   0       10.07        9.71      0.21 o 
   7   5   0       21.76       24.35      0.41 o 
   8   5   0       24.88       27.00      0.65 o 
   0   6   0       76.88       89.76      1.04 o 
   1   6   0        0.01        0.23      0.12 o 
   2   6   0     1256.11     1312.65      8.85 o 
   3   6   0      281.06      300.95      2.58 o 
   4   6   0       74.51       62.80      0.89 o 
   5   6   0       39.86       39.46      0.46 o 
   6   6   0        0.00        0.58      0.14 o 
   7   6   0        8.68        8.59      0.27 o 
   1   7   0        4.91        1.69      0.14 o 
   2   7   0      841.83      976.52      6.54 o 
   3   7   0       10.10       12.27      0.33 o 
   4   7   0      261.21      242.22      2.75 o 
   5   7   0       57.75       57.03      0.80 o 
   6   7   0      218.25      207.71      1.64 o 
   7   7   0       17.28       12.77      0.33 o 
   0   8   0       56.00       58.20      1.00 o 
   1   8   0        2.56        2.55      0.16 o 
   2   8   0        0.00        0.18      0.13 o 
   3   8   0        6.46        5.54      0.30 o 
   4   8   0      305.67      293.37      1.94 o 
   5   8   0       85.28       79.72      0.87 o 
   6   8   0       20.61       21.74      0.34 o 
   7   8   0       65.91       72.63      0.78 o 
   1   9   0       20.61       27.57      0.46 o 
   2   9   0      260.85      236.47      1.89 o 
   3   9   0      268.79      258.20      2.92 o 
   4   9   0      337.52      329.89      2.16 o 
   5   9   0        9.14        7.77      0.23 o 
   6   9   0       98.48       91.52      0.79 o 
   7   9   0        4.42        2.15      0.14 o 
   0  10   0       92.80       88.27      1.50 o 
   1  10   0       89.70       97.13      1.15 o 
   2  10   0       89.41       83.95      1.10 o 
   3  10   0        1.25        1.32      0.22 o 
   4  10   0       14.50       16.39      0.28 o 
   5  10   0       10.77       13.14      0.29 o 
   6  10   0        0.47        0.29      0.19 o 
   1  11   0      208.91      185.29      1.17 o 
   2  11   0       22.52       20.73      0.28 o 
   3  11   0        0.02        0.07      0.13 o 
   4  11   0      131.73      113.49      0.91 o 
   5  11   0        1.60        1.53      0.14 o 
   6  11   0       82.15      102.41      0.94 o 
   0  12   0      898.61      833.72      6.86 o 
   1  12   0       34.63       27.37      0.31 o 
   2  12   0      324.89      306.74      2.00 o 
   3  12   0       10.62       11.53      0.28 o 
   4  12   0        1.53        0.86      0.13 o 
   5  12   0       16.79       20.21      0.33 o 
   1  13   0      306.60      291.84      1.84 o 
   2  13   0        0.05        0.58      0.17 o 
   3  13   0        1.12        0.83      0.13 o 
   4  13   0       50.66       44.46      0.50 o 
   5  13   0       93.95      107.96      1.07 o 
   0  14   0      159.54      165.28      1.59 o 
   1  14   0      145.97      145.44      1.00 o 
   2  14   0       95.22       95.41      0.80 o 
   3  14   0        6.33        5.80      0.21 o 
   4  14   0       21.28       24.25      0.38 o 
   1  15   0        0.23        0.28      0.11 o 
   2  15   0      163.90      171.07      1.26 o 
   3  15   0        5.95        4.52      0.18 o 
   0  16   0      434.96      449.20      5.55 o 
   1  16   0       15.99       16.95      0.23 o 
  -8   1   1       13.26       14.33      0.30 o 
  -7   1   1       14.76       18.26      0.45 o 
  -6   1   1        0.00        0.49      0.11 o 
  -5   1   1       54.13       61.57      0.71 o 
  -4   1   1        0.39        0.72      0.12 o 
  -3   1   1        0.02        0.26      0.08 o 
  -2   1   1     1396.57     1360.01      8.90 o 
  -1   1   1     2463.72     2463.77     18.61 o 
   0   1   1     1020.40      974.43     10.09 o 
   1   1   1     1670.67     1645.11     12.01 o 
   2   1   1      114.14      121.20      1.00 o 
   3   1   1       24.63       26.38      0.35 o 
   4   1   1      683.57      723.66      4.96 o 
   5   1   1       24.38       27.39      0.48 o 
   6   1   1       40.93       41.02      0.40 o 
   7   1   1      224.71      214.54      1.40 o 
   8   1   1      185.54      195.91      3.23 o 
  -8   2   1       97.82      100.05      0.94 o 
  -7   2   1       73.14       74.52      0.65 o 
  -6   2   1       47.41       46.15      0.43 o 
  -5   2   1       25.06       15.76      0.34 o 
  -4   2   1       22.33       31.12      0.43 o 
  -3   2   1       35.85       23.47      0.27 o 
  -2   2   1        0.81        2.24      0.11 o 
  -1   2   1    12297.25    11654.92    124.87 o 
   0   2   1      197.95      220.81      1.76 o 
   1   2   1     3725.33     3820.82     25.97 o 
   2   2   1      859.25      892.15      6.02 o 
   4   2   1       13.55       13.26      0.30 o 
   5   2   1       65.65       70.53      0.91 o 
   6   2   1       30.57       29.65      0.31 o 
   7   2   1        2.77        2.75      0.16 o 
   8   2   1      196.26      200.23      3.32 o 
  -8   3   1        5.96        8.78      0.28 o 
  -7   3   1      125.79      133.57      1.03 o 
  -6   3   1       28.92       28.89      0.37 o 
  -5   3   1       95.30       81.68      0.93 o 
  -4   3   1      189.28      199.66      1.71 o 
  -3   3   1      587.47      582.51      3.86 o 
  -2   3   1     1438.09     1500.06     10.10 o 
  -1   3   1        6.36        3.95      0.24 o 
   0   3   1     1572.28     1670.87     11.37 o 
   1   3   1      919.74      892.16      5.99 o 
   2   3   1     1152.80     1116.67      6.86 o 
   3   3   1     1602.91     1697.63     11.13 o 
   4   3   1       44.76       41.24      0.51 o 
   5   3   1        6.11        7.35      0.31 o 
   6   3   1      107.88      105.32      0.70 o 
   7   3   1        8.18        8.15      0.21 o 
   8   3   1       61.90       72.25      1.48 o 
  -8   4   1       39.39       43.45      0.69 o 
  -7   4   1        1.45        2.66      0.16 o 
  -6   4   1       51.55       56.52      0.53 o 
  -5   4   1       39.31       31.69      0.53 o 
  -4   4   1       97.46      111.71      1.06 o 
  -3   4   1        4.96        8.26      0.21 o 
  -2   4   1     4295.19     4583.05     33.28 o 
  -1   4   1     2279.55     2286.92     14.65 o 
   0   4   1       55.26       52.82      0.45 o 
   1   4   1     2069.18     2273.21     14.74 o 
   2   4   1      434.17      442.75      2.94 o 
   3   4   1      234.11      284.90      2.16 o 
   4   4   1      167.02      156.24      1.44 o 
   5   4   1      252.16      252.74      1.58 o 
   6   4   1        0.44        1.47      0.14 o 
   7   4   1        6.59        6.20      0.20 o 
  -8   5   1        0.21        0.26      0.21 o 
  -7   5   1      264.87      251.34      2.05 o 
  -6   5   1       97.79       95.97      0.84 o 
  -5   5   1      371.92      360.88      3.29 o 
  -4   5   1       32.23       38.78      0.58 o 
  -3   5   1      594.57      634.19      4.39 o 
  -2   5   1      396.73      413.68      2.85 o 
  -1   5   1      932.63      977.87      6.39 o 
   0   5   1       23.14       19.27      0.26 o 
   1   5   1     2701.25     2867.56     18.60 o 
   2   5   1        0.10        2.22      0.74 o 
   3   5   1       51.89       51.62      0.65 o 
   4   5   1       27.48       34.44      0.58 o 
   5   5   1      107.10      104.68      0.95 o 
   6   5   1       25.53       21.91      0.34 o 
   7   5   1       54.41       56.92      0.59 o 
  -8   6   1       11.21       13.90      0.40 o 
  -7   6   1       12.87       17.42      0.45 o 
  -6   6   1       14.79       20.72      0.36 o 
  -5   6   1      266.33      250.79      1.74 o 
  -4   6   1       25.27       27.30      0.50 o 
  -3   6   1     4287.01     4393.12     28.01 o 
  -2   6   1      445.85      480.79      3.17 o 
  -1   6   1        2.10        0.67      0.11 o 
   0   6   1      202.93      204.56      1.40 o 
   2   6   1     1057.94     1174.66      7.60 o 
   3   6   1       22.02       24.40      0.46 o 
   4   6   1     1120.05     1071.32     11.65 o 
   5   6   1      155.60      140.29      1.26 o 
   6   6   1       80.47       76.87      0.80 o 
   7   6   1       14.91       13.71      0.27 o 
  -7   7   1        1.44        0.99      0.18 o 
  -6   7   1       43.97       49.86      0.53 o 
  -5   7   1      347.25      329.96      2.04 o 
  -4   7   1        4.78        4.71      0.30 o 
  -3   7   1     2672.76     2622.35     16.42 o 
  -2   7   1      626.08      633.29      4.06 o 
  -1   7   1       79.19       83.54      0.77 o 
   0   7   1       39.25       35.89      0.44 o 
   1   7   1       75.84       72.43      0.67 o 
   2   7   1        2.24        3.28      0.16 o 
   3   7   1       80.45       79.58      1.09 o 
   4   7   1        0.01        0.90      0.19 o 
   5   7   1      256.02      237.85      2.15 o 
   6   7   1      240.78      236.66      1.88 o 
   7   7   1        1.06        1.09      0.12 o 
  -7   8   1        7.44        8.59      0.26 o 
  -6   8   1        0.02        0.46      0.17 o 
  -5   8   1       71.29       70.65      0.55 o 
  -4   8   1      836.23      790.00      5.08 o 
  -3   8   1      267.39      281.86      2.18 o 
  -2   8   1       12.43       12.37      0.28 o 
  -1   8   1        4.09        2.77      0.28 o 
   0   8   1       81.50       96.72      0.93 o 
   1   8   1       99.21       95.74      0.86 o 
   2   8   1        7.39       11.19      0.29 o 
   3   8   1       77.62       81.73      1.19 o 
   4   8   1       63.81       62.32      0.73 o 
   5   8   1        0.41        0.77      0.18 o 
   6   8   1       44.02       54.00      0.57 o 
   7   8   1        1.46        1.15      0.12 o 
  -7   9   1       24.77       29.26      0.45 o 
  -6   9   1        8.75       11.18      0.27 o 
  -5   9   1      123.51      133.62      0.93 o 
  -4   9   1      181.31      174.64      1.10 o 
  -3   9   1       37.79       47.33      0.96 o 
  -2   9   1      113.15      112.67      1.03 o 
  -1   9   1       62.00       62.43      0.69 o 
   0   9   1       38.25       41.31      0.58 o 
   1   9   1       98.33      103.59      1.00 o 
   2   9   1       14.35       14.37      0.40 o 
   3   9   1      183.75      170.05      1.24 o 
   4   9   1        5.57        7.10      0.29 o 
   5   9   1      252.53      244.89      2.28 o 
   6   9   1       96.42       98.83      0.85 o 
  -6  10   1        3.58        6.14      0.20 o 
  -5  10   1       51.52       58.67      0.53 o 
  -4  10   1      670.13      609.78      3.56 o 
  -3  10   1        0.27        1.15      0.10 o 
  -2  10   1      135.34      138.82      1.42 o 
  -1  10   1      103.33       92.02      1.20 o 
   0  10   1       76.20       73.70      0.99 o 
   1  10   1        9.22       14.93      0.40 o 
   2  10   1      116.12       98.10      1.02 o 
   3  10   1      220.77      205.01      1.42 o 
   4  10   1       61.57       57.61      0.63 o 
   5  10   1       31.61       35.29      0.48 o 
   6  10   1       58.97       70.21      0.63 o 
  -6  11   1       14.34       15.99      0.43 o 
  -5  11   1        2.18        0.90      0.13 o 
  -4  11   1      108.46      115.06      0.83 o 
  -3  11   1     1375.86     1297.98      6.83 o 
  -2  11   1       19.98       19.19      0.24 o 
  -1  11   1       12.71       12.23      0.26 o 
   0  11   1      181.58      168.61      1.18 o 
   1  11   1       24.35       22.25      0.31 o 
   2  11   1       17.79       21.34      0.30 o 
   3  11   1       46.42       48.70      0.49 o 
   4  11   1        0.19        0.72      0.16 o 
   5  11   1       10.01       12.48      0.27 o 
   6  11   1       17.23       16.91      0.62 o 
  -5  12   1      211.60      202.14      1.88 o 
  -4  12   1        8.95        7.18      0.19 o 
  -3  12   1      466.69      460.05      2.59 o 
  -2  12   1        9.63        8.56      0.18 o 
  -1  12   1        0.48        0.31      0.10 o 
   0  12   1       26.05       28.33      0.33 o 
   1  12   1       13.21       10.60      0.23 o 
   2  12   1       42.37       42.87      0.43 o 
   3  12   1      186.38      191.58      1.55 o 
   4  12   1       25.68       30.53      0.43 o 
   5  12   1        2.28        4.19      0.18 o 
  -5  13   1      494.59      480.90      3.92 o 
  -4  13   1        0.66        2.77      0.14 o 
  -3  13   1       68.07       65.48      0.55 o 
  -2  13   1       98.73       92.95      0.71 o 
  -1  13   1       35.15       36.17      0.38 o 
   0  13   1       15.91       15.75      0.30 o 
   1  13   1      191.05      186.59      1.39 o 
   2  13   1      160.58      168.33      1.29 o 
   3  13   1       75.64       72.62      0.74 o 
   4  13   1       42.31       52.28      0.58 o 
  -4  14   1        0.10        0.19      0.11 o 
  -3  14   1        9.91        9.80      0.21 o 
  -2  14   1      229.63      244.32      1.62 o 
  -1  14   1      803.49      817.81      4.97 o 
   0  14   1      196.85      210.05      1.58 o 
   1  14   1      178.06      183.85      1.55 o 
   2  14   1        3.81        4.63      0.20 o 
   3  14   1       23.11       21.88      0.45 o 
   4  14   1        5.15        4.39      0.16 o 
  -3  15   1        0.00        0.71      0.09 o 
  -2  15   1      319.69      333.55      2.33 o 
  -1  15   1        1.45        1.92      0.22 o 
   0  15   1       26.69       30.51      0.36 o 
   1  15   1        0.47        0.57      0.14 o 
   2  15   1       21.04       22.85      0.33 o 
   3  15   1       50.13       47.52      0.55 o 
  -2  16   1        6.58        7.05      0.23 o 
  -1  16   1       83.30       86.33      0.71 o 
   0  16   1      373.49      386.33      2.78 o 
   1  16   1      125.26      135.45      1.13 o 
  -8   0   2        4.40        4.90      0.30 o 
  -7   0   2      248.27      242.84      2.87 o 
  -6   0   2       62.06       55.10      0.69 o 
  -5   0   2       63.07       72.94      1.55 o 
  -4   0   2      148.55      174.61      1.94 o 
  -3   0   2      410.61      383.77      3.09 o 
  -2   0   2       33.25       36.51      0.54 o 
  -1   0   2       28.92       39.12      0.56 o 
   0   0   2     5979.88     5795.15     68.43 o 
   1   0   2     4984.41     4852.77     48.86 o 
   2   0   2      390.44      390.86      4.20 o 
   3   0   2      794.30      875.27      8.19 o 
   4   0   2       10.53       10.60      0.41 o 
   5   0   2        1.15        0.81      0.19 o 
   6   0   2      472.11      446.91      3.80 o 
   7   0   2      634.13      657.65      6.46 o 
  -8   1   2      392.21      415.53      3.38 o 
  -7   1   2       85.01       83.82      0.80 o 
  -6   1   2      358.65      353.54      2.85 o 
  -5   1   2        2.50        3.56      0.31 o 
  -4   1   2        0.43        0.44      0.12 o 
  -3   1   2      120.33      133.11      0.85 o 
  -2   1   2      482.12      501.10      3.41 o 
  -1   1   2      380.53      402.38      2.92 o 
   0   1   2       30.42       28.78      0.33 o 
   1   1   2      974.86      932.06      6.69 o 
   2   1   2      199.34      208.61      1.64 o 
   3   1   2       71.92       79.54      0.76 o 
   4   1   2      131.69      150.05      1.21 o 
   5   1   2        0.30        0.22      0.11 o 
   6   1   2      145.02      144.00      0.96 o 
   7   1   2       67.87       77.34      0.68 o 
  -8   2   2      101.81      108.37      1.04 o 
  -7   2   2      275.09      277.14      1.99 o 
  -6   2   2        6.95        5.75      0.19 o 
  -5   2   2        8.23       11.40      0.32 o 
  -4   2   2       34.35       34.90      0.44 o 
  -3   2   2      258.85      245.00      1.61 o 
  -2   2   2     3612.45     3801.98     24.51 o 
  -1   2   2      111.43      111.06      0.90 o 
   0   2   2       23.31       22.03      0.40 o 
   1   2   2      232.59      232.34      1.73 o 
   2   2   2      376.99      407.71      3.11 o 
   3   2   2        4.75        4.63      0.21 o 
   4   2   2        9.45       12.28      0.31 o 
   5   2   2       48.74       43.62      0.40 o 
   6   2   2      177.82      159.12      1.05 o 
   7   2   2       16.13       17.62      0.27 o 
  -8   3   2       60.34       65.79      0.69 o 
  -7   3   2        1.86        2.46      0.17 o 
  -6   3   2       50.56       47.47      0.50 o 
  -5   3   2      147.00      143.14      1.33 o 
  -4   3   2      405.50      421.91      3.21 o 
  -3   3   2     2311.80     2539.26     15.52 o 
  -2   3   2     3031.04     3216.16     20.73 o 
  -1   3   2       45.63       34.41      0.39 o 
   0   3   2      191.42      196.68      1.48 o 
   1   3   2        3.47        1.71      0.17 o 
   2   3   2      128.56      137.71      1.30 o 
   3   3   2        2.28        1.97      0.16 o 
   4   3   2       94.24       91.12      0.92 o 
   5   3   2      107.44      101.67      0.75 o 
   6   3   2       84.43       81.58      0.61 o 
   7   3   2      335.53      324.39      2.33 o 
  -8   4   2       59.10       54.58      0.69 o 
  -7   4   2       57.21       49.81      0.52 o 
  -6   4   2      442.97      397.85      2.60 o 
  -5   4   2      155.55      149.98      1.47 o 
  -4   4   2      407.69      393.80      3.03 o 
  -3   4   2        0.70        0.82      0.11 o 
  -2   4   2      192.43      212.00      1.63 o 
  -1   4   2       24.73       31.14      0.33 o 
   0   4   2      692.68      681.76      4.31 o 
   1   4   2     1171.05     1213.32      7.41 o 
   2   4   2      155.29      133.34      1.17 o 
   3   4   2      273.14      295.45      2.40 o 
   4   4   2       15.19       13.46      0.35 o 
   5   4   2       10.15        7.84      0.19 o 
   6   4   2       41.26       44.57      0.45 o 
   7   4   2      138.41      137.47      1.02 o 
  -8   5   2       12.99       12.52      0.34 o 
  -7   5   2        0.60        1.26      0.16 o 
  -6   5   2      350.21      318.19      2.16 o 
  -5   5   2      290.59      294.20      3.02 o 
  -4   5   2      370.23      329.70      2.62 o 
  -3   5   2     2395.24     2564.49     16.50 o 
  -2   5   2      235.34      264.22      1.86 o 
  -1   5   2      313.09      328.08      2.21 o 
   0   5   2      168.76      181.79      1.20 o 
   1   5   2      335.77      353.31      2.40 o 
   2   5   2      315.85      324.26      2.53 o 
   3   5   2       35.32       31.61      0.52 o 
   4   5   2      171.21      152.26      1.77 o 
   5   5   2      789.90      698.40      4.22 o 
   6   5   2        0.17        0.40      0.17 o 
   7   5   2        0.02        0.58      0.11 o 
  -8   6   2        3.10        3.43      0.30 o 
  -7   6   2        1.42        0.01      0.13 o 
  -6   6   2      111.61      102.84      0.83 o 
  -5   6   2       82.92       78.04      0.62 o 
  -4   6   2      562.33      523.01      4.13 o 
  -3   6   2      555.41      576.54      3.81 o 
  -2   6   2      822.27      914.28      6.16 o 
  -1   6   2        0.02        0.46      0.12 o 
   0   6   2       47.72       56.99      0.52 o 
   1   6   2     1114.20     1200.04      7.99 o 
   2   6   2       24.82       33.55      0.58 o 
   3   6   2        2.99        2.15      0.25 o 
   4   6   2      113.14      115.10      1.02 o 
   5   6   2        1.31        1.28      0.16 o 
   6   6   2      103.31       90.22      0.97 o 
   7   6   2        0.29        0.17      0.11 o 
  -7   7   2       14.23       13.06      0.32 o 
  -6   7   2       64.48       73.28      0.64 o 
  -5   7   2        1.84        3.07      0.29 o 
  -4   7   2       78.50       72.70      0.95 o 
  -3   7   2      190.27      193.58      1.49 o 
  -2   7   2      167.93      169.02      1.30 o 
  -1   7   2       68.75       62.81      0.63 o 
   0   7   2       24.07       32.82      0.40 o 
   1   7   2        0.29        0.50      0.12 o 
   2   7   2       59.46       64.52      0.80 o 
   3   7   2       93.94       92.06      1.39 o 
   4   7   2      446.05      402.26      3.25 o 
   5   7   2      528.42      497.19      4.18 o 
   6   7   2       32.70       36.18      0.47 o 
   7   7   2       21.73       21.98      0.30 o 
  -7   8   2        0.28        0.75      0.15 o 
  -6   8   2        0.45        0.29      0.12 o 
  -5   8   2      549.22      498.17      3.03 o 
  -4   8   2     2995.19     2892.38     22.35 o 
  -3   8   2      133.82      135.13      1.18 o 
  -2   8   2        2.31        1.41      0.15 o 
  -1   8   2      158.29      179.42      1.42 o 
   0   8   2      270.90      260.63      1.98 o 
   1   8   2      926.77      963.74      6.98 o 
   2   8   2        0.90        1.51      0.20 o 
   3   8   2      206.44      212.23      2.80 o 
   4   8   2      299.10      270.69      3.15 o 
   5   8   2        1.95        3.75      0.23 o 
   6   8   2       12.50        8.95      0.26 o 
  -7   9   2       43.52       43.77      0.64 o 
  -6   9   2        8.37       13.02      0.26 o 
  -5   9   2      260.87      241.41      1.58 o 
  -4   9   2     1979.97     1825.41     10.10 o 
  -3   9   2        0.00        0.23      0.18 o 
  -2   9   2      370.63      347.49      2.65 o 
  -1   9   2      687.60      680.57      4.85 o 
   0   9   2      551.88      538.88      4.55 o 
   1   9   2       11.68        9.31      0.31 o 
   2   9   2       63.23       66.13      1.38 o 
   3   9   2       19.11       17.13      0.32 o 
   4   9   2      117.84      101.92      1.07 o 
   5   9   2       36.70       32.15      0.51 o 
   6   9   2        8.43        9.29      0.21 o 
  -7  10   2       19.93       24.51      0.54 o 
  -6  10   2       49.88       42.27      0.67 o 
  -5  10   2      429.37      430.24      2.98 o 
  -4  10   2       23.66       19.33      0.27 o 
  -3  10   2      228.70      223.46      1.26 o 
  -2  10   2      289.51      275.96      2.59 o 
  -1  10   2       41.56       45.76      0.74 o 
   0  10   2      221.31      230.61      2.46 o 
   1  10   2       54.90       57.46      0.90 o 
   2  10   2       20.32       16.60      0.31 o 
   3  10   2       64.74       63.81      0.73 o 
   4  10   2        0.00        0.09      0.15 o 
   5  10   2       55.72       58.59      0.99 o 
   6  10   2      191.79      194.83      1.45 o 
  -6  11   2      296.46      309.03      3.62 o 
  -5  11   2      310.83      267.33      2.05 o 
  -4  11   2      113.76      117.29      1.00 o 
  -3  11   2       22.33       22.80      0.25 o 
  -2  11   2        2.33        1.63      0.12 o 
  -1  11   2       33.10       27.56      0.34 o 
   0  11   2       23.21       20.97      0.30 o 
   1  11   2      200.23      179.52      1.26 o 
   2  11   2      200.82      200.21      1.52 o 
   3  11   2       70.39       64.62      0.69 o 
   4  11   2       44.28       39.95      0.52 o 
   5  11   2       10.93       14.47      0.29 o 
  -6  12   2       27.02       26.60      0.45 o 
  -5  12   2      277.88      263.97      2.24 o 
  -4  12   2       57.90       55.21      0.54 o 
  -3  12   2       74.89       69.73      0.50 o 
  -2  12   2      123.49      114.94      0.89 o 
  -1  12   2       67.17       68.49      0.61 o 
   0  12   2        0.01        0.32      0.11 o 
   1  12   2      570.88      545.39      3.70 o 
   2  12   2      131.18      128.57      1.08 o 
   3  12   2       27.87       25.15      0.44 o 
   4  12   2        0.01        0.48      0.20 o 
   5  12   2       38.81       36.81      0.44 o 
  -5  13   2        4.12        4.94      0.19 o 
  -4  13   2       65.50       65.17      0.61 o 
  -3  13   2        7.91       10.41      0.21 o 
  -2  13   2       63.40       67.22      0.62 o 
  -1  13   2       11.78       11.79      0.26 o 
   0  13   2        8.75        9.13      0.22 o 
   1  13   2        0.02        0.23      0.12 o 
   2  13   2       26.36       22.18      0.35 o 
   3  13   2      120.91      132.78      1.45 o 
   4  13   2        0.35        0.73      0.13 o 
  -4  14   2       13.01       15.34      0.29 o 
  -3  14   2       26.65       23.35      0.29 o 
  -2  14   2       22.99       25.15      0.37 o 
  -1  14   2        0.17        0.38      0.14 o 
   0  14   2        1.02        1.71      0.13 o 
   1  14   2        7.36        7.77      0.29 o 
   2  14   2       34.75       31.40      0.51 o 
   3  14   2       37.43       40.82      0.51 o 
  -3  15   2       20.42       22.00      0.29 o 
  -2  15   2        0.83        1.11      0.11 o 
  -1  15   2       13.12       13.43      0.24 o 
   0  15   2        0.39        0.35      0.14 o 
   1  15   2        0.30        0.19      0.12 o 
   2  15   2      109.10      104.36      1.16 o 
  -1  16   2        1.66        1.46      0.12 o 
   0  16   2        2.60        2.73      0.13 o 
  -8   1   3      121.14      124.67      1.19 o 
  -7   1   3      167.43      168.49      1.62 o 
  -6   1   3      126.35      110.19      0.97 o 
  -5   1   3      390.77      380.02      3.54 o 
  -4   1   3       10.79       21.04      0.31 o 
  -3   1   3        1.12        1.73      0.13 o 
  -2   1   3     1446.19     1485.92      9.75 o 
  -1   1   3      320.17      305.85      2.32 o 
   0   1   3       28.33       37.16      0.39 o 
   1   1   3     1213.55     1257.33      8.71 o 
   2   1   3      749.61      836.60      5.98 o 
   3   1   3       25.93       15.28      0.33 o 
   4   1   3        1.71        1.23      0.17 o 
   5   1   3        0.02        0.23      0.10 o 
   6   1   3      227.97      226.96      1.38 o 
   7   1   3        1.74        1.85      0.12 o 
  -8   2   3      153.22      161.16      1.45 o 
  -7   2   3       74.50       76.09      0.74 o 
  -6   2   3      154.56      139.21      1.07 o 
  -5   2   3        0.21        1.40      0.18 o 
  -4   2   3      478.90      463.82      3.04 o 
  -3   2   3      542.83      572.02      3.65 o 
  -2   2   3      990.06     1043.16      6.53 o 
  -1   2   3     1507.74     1527.97     10.97 o 
   0   2   3     1439.55     1432.43     10.29 o 
   1   2   3      635.69      627.35      4.33 o 
   2   2   3      687.51      793.72      5.41 o 
   3   2   3        4.34        2.01      0.16 o 
   4   2   3      215.34      211.55      2.06 o 
   5   2   3      187.45      174.31      1.18 o 
   6   2   3      228.31      220.57      1.38 o 
   7   2   3        4.59        4.64      0.16 o 
  -8   3   3       35.85       41.69      0.56 o 
  -7   3   3     1262.95     1225.94     11.10 o 
  -6   3   3       70.61       58.58      0.56 o 
  -5   3   3      230.69      211.60      1.91 o 
  -4   3   3       41.03       49.30      0.53 o 
  -3   3   3       30.35       32.40      0.35 o 
  -2   3   3      718.48      741.87      4.85 o 
  -1   3   3       42.95       55.75      0.50 o 
   0   3   3      446.41      443.41      2.97 o 
   1   3   3     2298.13     2435.02     15.52 o 
   2   3   3      259.07      288.01      2.17 o 
   3   3   3       24.28       22.47      0.39 o 
   4   3   3       36.31       35.85      0.69 o 
   5   3   3      219.92      209.20      1.44 o 
   6   3   3        0.00       -0.10      0.11 o 
   7   3   3        6.03        6.59      0.18 o 
  -8   4   3       31.77       37.70      0.48 o 
  -7   4   3       19.21       19.99      0.33 o 
  -6   4   3      194.76      180.77      1.15 o 
  -5   4   3        1.02        1.52      0.19 o 
  -4   4   3       98.69       92.95      0.82 o 
  -3   4   3      134.96      183.52      1.28 o 
  -2   4   3       51.10       41.52      0.38 o 
  -1   4   3     1317.56     1352.79      8.34 o 
   0   4   3        2.24        3.68      0.14 o 
   1   4   3        7.72        5.61      0.18 o 
   2   4   3      756.03      790.63      5.75 o 
   3   4   3      228.04      222.84      1.75 o 
   4   4   3      214.00      227.46      2.24 o 
   5   4   3      411.20      377.72      2.69 o 
   6   4   3        0.34        0.47      0.12 o 
   7   4   3       29.90       27.46      0.33 o 
  -8   5   3        1.40        1.53      0.17 o 
  -7   5   3      157.57      145.82      1.21 o 
  -6   5   3      304.72      269.11      1.67 o 
  -5   5   3      246.32      243.74      2.74 o 
  -4   5   3      190.32      205.80      1.63 o 
  -3   5   3      355.85      347.41      2.45 o 
  -2   5   3     2878.27     3015.32     19.04 o 
  -1   5   3       39.40       40.65      0.48 o 
   0   5   3      182.83      196.59      1.29 o 
   1   5   3      577.66      646.16      4.41 o 
   2   5   3      142.62      134.32      1.27 o 
   3   5   3        0.02        0.40      0.15 o 
   4   5   3       33.16       29.22      0.35 o 
   5   5   3       15.24       15.15      0.26 o 
   6   5   3       95.93       89.58      0.99 o 
   7   5   3       60.79       61.20      0.86 o 
  -8   6   3       70.67       71.11      1.12 o 
  -7   6   3       70.75       71.78      0.83 o 
  -6   6   3      317.71      306.24      2.03 o 
  -5   6   3      226.27      222.26      1.43 o 
  -4   6   3        5.44        5.35      0.25 o 
  -3   6   3      117.07      105.44      0.95 o 
  -2   6   3        1.60        2.02      0.14 o 
  -1   6   3      236.04      246.02      1.78 o 
   0   6   3       12.74       16.56      0.40 o 
   1   6   3       40.30       39.93      0.47 o 
   2   6   3      574.15      617.28      5.42 o 
   3   6   3        8.22       11.16      0.46 o 
   4   6   3      449.89      392.63      2.77 o 
   5   6   3       13.26       10.58      0.27 o 
   6   6   3        2.73        3.92      0.20 o 
  -8   7   3       23.58       24.75      0.60 o 
  -7   7   3        4.35        7.52      0.24 o 
  -6   7   3      151.83      135.97      0.99 o 
  -5   7   3       19.43       15.57      0.29 o 
  -4   7   3        4.63        7.74      0.52 o 
  -3   7   3       15.08       13.48      0.31 o 
  -2   7   3      437.51      436.36      3.03 o 
  -1   7   3       11.26       18.19      0.32 o 
   0   7   3      679.14      732.94      5.45 o 
   1   7   3        2.29        2.03      0.17 o 
   2   7   3        8.12       10.08      0.37 o 
   3   7   3      151.37      147.19      2.14 o 
   4   7   3      331.24      289.38      2.42 o 
   5   7   3       15.34       10.48      0.30 o 
   6   7   3       20.67       20.52      0.36 o 
  -7   8   3       21.71       19.98      0.39 o 
  -6   8   3        7.76        4.45      0.18 o 
  -5   8   3      153.98      127.73      0.90 o 
  -4   8   3      196.68      194.13      1.56 o 
  -3   8   3        0.97        1.81      0.20 o 
  -2   8   3      102.22      110.92      1.02 o 
  -1   8   3       49.53       40.12      0.52 o 
   0   8   3       16.55       19.51      0.48 o 
   1   8   3       52.66       61.47      0.84 o 
   2   8   3        0.01        0.08      0.24 o 
   3   8   3      236.32      210.29      2.22 o 
   4   8   3        6.43        7.62      0.29 o 
   5   8   3       64.25       73.78      0.90 o 
   6   8   3      130.10      138.11      1.23 o 
  -7   9   3       32.89       42.32      0.59 o 
  -6   9   3        0.57        0.24      0.12 o 
  -5   9   3        7.05        5.30      0.17 o 
  -4   9   3        5.46        6.46      0.17 o 
  -3   9   3       76.08       71.06      1.01 o 
  -2   9   3        8.38        8.63      0.32 o 
  -1   9   3       30.59       30.59      0.51 o 
   0   9   3       39.64       44.32      0.73 o 
   1   9   3        1.85        0.37      0.21 o 
   2   9   3       31.27       28.30      0.39 o 
   3   9   3       48.22       36.30      0.66 o 
   4   9   3       68.91       70.90      0.84 o 
   5   9   3       10.66       15.05      0.32 o 
   6   9   3        0.14        0.36      0.11 o 
  -7  10   3        4.15        2.74      0.20 o 
  -6  10   3        2.13        1.73      0.12 o 
  -5  10   3      302.29      269.58      1.98 o 
  -4  10   3       32.53       30.99      0.33 o 
  -3  10   3       12.31        8.95      0.21 o 
  -2  10   3       32.97       32.15      0.40 o 
  -1  10   3       24.31       23.49      0.59 o 
   0  10   3       52.63       50.43      0.67 o 
   1  10   3       23.30       28.02      0.40 o 
   2  10   3        1.04        3.60      0.18 o 
   3  10   3       77.65       75.42      0.85 o 
   4  10   3       80.81       65.03      0.76 o 
   5  10   3       72.21       78.47      0.80 o 
  -6  11   3      112.29      104.63      1.05 o 
  -5  11   3        5.64        7.08      0.20 o 
  -4  11   3       25.45       22.85      0.29 o 
  -3  11   3      492.46      468.03      2.85 o 
  -2  11   3      743.88      695.11      4.23 o 
  -1  11   3      116.17      117.06      0.87 o 
   0  11   3      113.77      104.89      0.80 o 
   1  11   3        7.34        5.62      0.16 o 
   2  11   3       36.04       27.98      0.46 o 
   3  11   3       16.42       20.62      0.39 o 
   4  11   3       56.16       49.12      0.57 o 
   5  11   3      109.25      108.15      1.00 o 
  -6  12   3      238.30      219.89      2.87 o 
  -5  12   3       25.27       26.38      0.34 o 
  -4  12   3       43.12       41.42      0.39 o 
  -3  12   3       50.67       48.67      0.44 o 
  -2  12   3       95.98       94.97      0.80 o 
  -1  12   3      144.29      146.42      1.08 o 
   0  12   3       27.03       26.36      0.34 o 
   1  12   3        0.00        0.46      0.13 o 
   2  12   3       27.71       31.98      0.50 o 
   3  12   3       49.27       39.12      0.54 o 
   4  12   3       34.61       43.03      0.56 o 
  -5  13   3      105.78      103.74      1.02 o 
  -4  13   3       40.31       37.07      0.45 o 
  -3  13   3       40.24       41.12      0.44 o 
  -2  13   3        0.95        0.90      0.14 o 
  -1  13   3       13.89       12.38      0.26 o 
   0  13   3        2.33        1.83      0.15 o 
   1  13   3      179.91      175.43      1.49 o 
   2  13   3       25.71       24.75      0.43 o 
   3  13   3       34.16       37.13      0.52 o 
   4  13   3        0.52        0.73      0.13 o 
  -4  14   3       13.03       15.32      0.24 o 
  -3  14   3       54.86       55.59      0.54 o 
  -2  14   3      189.66      187.70      1.56 o 
  -1  14   3        0.35        0.44      0.12 o 
   0  14   3      284.33      309.29      2.46 o 
   1  14   3      122.27      135.27      1.28 o 
   2  14   3       31.28       30.61      0.50 o 
   3  14   3        3.25        5.21      0.18 o 
  -3  15   3       24.93       25.66      0.40 o 
  -2  15   3       67.01       71.92      0.72 o 
  -1  15   3      119.43      124.99      1.15 o 
   0  15   3      164.55      177.14      1.72 o 
   1  15   3      139.73      148.16      1.45 o 
   2  15   3       12.21       14.24      0.32 o 
  -8   0   4       58.20       61.39      1.00 o 
  -7   0   4       47.43       43.73      0.88 o 
  -6   0   4      120.33      117.10      2.63 o 
  -5   0   4     1323.14     1310.34     16.47 o 
  -4   0   4      577.22      623.89      6.71 o 
  -3   0   4      721.07      780.84      6.65 o 
  -2   0   4       97.95      110.27      1.32 o 
  -1   0   4       85.95       98.96      1.25 o 
   0   0   4      420.69      390.78      3.96 o 
   2   0   4      192.48      261.93      2.88 o 
   3   0   4        0.12        0.23      0.20 o 
   4   0   4      710.61      663.73      5.45 o 
   5   0   4        0.05        0.13      0.17 o 
   6   0   4       17.30       21.49      0.51 o 
   7   0   4       48.86       53.42      1.09 o 
  -8   1   4      433.18      454.53      4.00 o 
  -7   1   4        7.00        7.42      0.29 o 
  -6   1   4        3.38        3.45      0.17 o 
  -5   1   4      407.67      401.95      4.06 o 
  -4   1   4       16.11       10.69      0.23 o 
  -3   1   4      201.37      225.04      1.52 o 
  -2   1   4        1.99        4.01      0.13 o 
  -1   1   4      144.50      146.93      1.29 o 
   0   1   4      498.05      559.27      3.79 o 
   1   1   4      461.64      514.92      3.71 o 
   2   1   4      334.22      325.55      2.41 o 
   3   1   4       28.24       32.42      0.46 o 
   4   1   4        0.02        0.06      0.12 o 
   5   1   4        3.16        2.55      0.13 o 
   6   1   4        0.56        1.09      0.13 o 
   7   1   4        0.08        0.07      0.11 o 
  -8   2   4       26.22       29.88      0.45 o 
  -7   2   4      254.49      254.51      2.96 o 
  -6   2   4       82.64       75.92      0.74 o 
  -5   2   4       11.62       11.29      0.35 o 
  -4   2   4      108.53      120.26      0.99 o 
  -3   2   4        1.36        2.54      0.12 o 
  -2   2   4      192.00      212.62      1.66 o 
  -1   2   4      157.39      196.97      1.58 o 
   0   2   4       72.21       82.71      0.75 o 
   1   2   4       59.71       72.44      0.74 o 
   2   2   4     1345.23     1405.36     10.12 o 
   3   2   4      455.13      463.91      3.24 o 
   4   2   4       25.69       24.08      0.39 o 
   5   2   4      115.70      122.41      0.92 o 
   6   2   4      119.82      116.78      0.87 o 
   7   2   4        7.71        6.17      0.37 o 
  -8   3   4      207.07      207.58      1.81 o 
  -7   3   4       23.92       23.53      0.42 o 
  -6   3   4      187.78      168.22      1.20 o 
  -5   3   4      129.98      125.35      1.29 o 
  -4   3   4       71.67       81.45      0.75 o 
  -3   3   4     2803.82     3061.04     21.38 o 
  -2   3   4      690.49      732.28      5.22 o 
  -1   3   4      104.27      101.02      0.81 o 
   0   3   4        0.17        0.60      0.11 o 
   1   3   4      269.69      318.97      2.41 o 
   2   3   4        6.63        9.81      0.29 o 
   3   3   4      182.95      158.96      1.35 o 
   4   3   4       98.32       91.60      0.71 o 
   5   3   4       19.99       20.89      0.32 o 
   6   3   4       76.78       75.42      0.61 o 
  -8   4   4        4.58        5.51      0.22 o 
  -7   4   4        8.23        9.06      0.31 o 
  -6   4   4       53.46       55.88      0.52 o 
  -5   4   4       14.88       15.85      0.38 o 
  -4   4   4      597.98      633.23      4.36 o 
  -3   4   4      316.42      332.52      2.38 o 
  -2   4   4       37.43       40.44      0.70 o 
  -1   4   4       56.90       57.61      0.57 o 
   0   4   4      131.43      133.81      0.99 o 
   1   4   4      256.11      316.66      2.35 o 
   2   4   4      177.28      180.99      1.68 o 
   3   4   4      982.25      996.12      7.76 o 
   4   4   4        7.36       10.10      0.27 o 
   5   4   4       50.22       54.73      0.53 o 
   6   4   4       14.67       14.44      0.26 o 
  -8   5   4       23.17       26.36      0.66 o 
  -7   5   4       80.58       76.92      0.95 o 
  -6   5   4      121.65      106.01      0.77 o 
  -5   5   4       85.52       73.97      1.15 o 
  -4   5   4        2.86        2.89      0.20 o 
  -3   5   4        1.90        4.34      0.18 o 
  -2   5   4      164.11      197.73      1.63 o 
  -1   5   4      406.19      436.45      3.15 o 
   0   5   4        8.58        4.58      0.17 o 
   1   5   4       14.49       13.45      0.33 o 
   2   5   4      747.63      774.90      5.89 o 
   3   5   4      108.58      104.08      1.53 o 
   4   5   4      182.63      175.16      1.30 o 
   5   5   4       69.03       59.68      0.65 o 
   6   5   4       21.54       25.79      0.37 o 
  -8   6   4       23.36       23.52      0.44 o 
  -7   6   4      177.63      163.43      1.78 o 
  -6   6   4       25.93       28.98      0.36 o 
  -5   6   4       11.23        7.96      0.20 o 
  -4   6   4        0.47        0.84      0.22 o 
  -3   6   4       10.86       14.36      0.33 o 
  -2   6   4      277.49      310.80      2.45 o 
  -1   6   4       21.58       22.88      0.37 o 
   0   6   4       70.11       92.42      0.88 o 
   1   6   4       39.05       36.70      0.58 o 
   2   6   4       10.33        7.43      0.34 o 
   3   6   4      228.16      212.52      1.63 o 
   4   6   4       26.23       27.55      0.40 o 
   5   6   4        9.84        7.18      0.25 o 
   6   6   4      207.12      213.46      1.95 o 
  -8   7   4        9.79       10.28      0.62 o 
  -7   7   4        9.76       11.56      0.30 o 
  -6   7   4       14.00       11.43      0.30 o 
  -5   7   4       13.95       17.00      0.37 o 
  -4   7   4        0.19        1.13      0.22 o 
  -3   7   4       32.67       37.14      0.58 o 
  -2   7   4       98.16       93.58      0.99 o 
  -1   7   4       34.28       33.60      0.48 o 
   0   7   4      155.50      141.18      1.29 o 
   1   7   4       14.38       13.66      0.44 o 
   2   7   4        1.02        1.88      0.27 o 
   3   7   4        3.66        4.91      0.23 o 
   5   7   4       24.72       22.89      0.59 o 
   6   7   4       78.88       80.98      0.82 o 
  -7   8   4        0.00        0.43      0.26 o 
  -6   8   4       19.12       16.81      0.27 o 
  -5   8   4        7.90       10.44      0.22 o 
  -4   8   4       26.94       23.42      0.32 o 
  -3   8   4       32.14       33.44      0.66 o 
  -2   8   4       14.22       20.07      0.43 o 
  -1   8   4        5.41        6.58      0.29 o 
   0   8   4       43.91       48.05      0.66 o 
   1   8   4      196.06      198.47      2.93 o 
   2   8   4        7.54        9.66      0.25 o 
   3   8   4      673.24      589.98      7.43 o 
   4   8   4      122.43      111.17      1.15 o 
   5   8   4        0.05        0.41      0.15 o 
  -7   9   4       97.99      114.38      1.43 o 
  -6   9   4       24.20       21.53      0.37 o 
  -5   9   4       13.87       12.07      0.31 o 
  -4   9   4      124.85      117.62      0.86 o 
  -3   9   4     1131.81     1008.04      8.25 o 
  -2   9   4      581.86      523.21      5.20 o 
  -1   9   4      785.61      807.58      8.76 o 
   0   9   4        4.10        5.30      0.32 o 
   1   9   4       13.88       12.67      0.36 o 
   2   9   4      556.89      527.99      4.29 o 
   3   9   4       58.50       66.18      0.77 o 
   4   9   4       73.77       57.10      0.69 o 
   5   9   4       19.20       19.79      0.36 o 
  -7  10   4       50.59       69.33      0.93 o 
  -6  10   4       21.16       19.27      0.30 o 
  -5  10   4       10.66       10.45      0.22 o 
  -4  10   4       20.16       19.65      0.28 o 
  -3  10   4       14.71       13.88      0.25 o 
  -2  10   4       82.25       76.43      0.63 o 
  -1  10   4      338.92      318.79      2.17 o 
   0  10   4       54.68       51.55      0.51 o 
   1  10   4        3.83        2.35      0.17 o 
   2  10   4      229.58      196.53      1.89 o 
   3  10   4       12.23       15.18      0.37 o 
   4  10   4       72.46       64.10      0.70 o 
   5  10   4        0.24        0.73      0.14 o 
  -6  11   4      227.31      259.03      2.87 o 
  -5  11   4       43.16       47.04      0.50 o 
  -4  11   4        0.06        0.23      0.12 o 
  -3  11   4      121.63      108.65      0.85 o 
  -2  11   4      252.38      246.20      1.75 o 
  -1  11   4       61.23       61.35      0.57 o 
   0  11   4        0.53        0.66      0.12 o 
   1  11   4      157.32      148.83      1.85 o 
   2  11   4      478.62      469.01      4.47 o 
   3  11   4       21.71       15.77      0.37 o 
   4  11   4       94.61       88.00      0.93 o 
  -6  12   4        2.51        0.58      0.21 o 
  -5  12   4       61.01       71.27      0.77 o 
  -4  12   4      123.39      120.55      0.89 o 
  -3  12   4       11.09       11.06      0.24 o 
  -2  12   4       51.39       52.15      0.50 o 
  -1  12   4      164.59      160.71      1.26 o 
   0  12   4        7.51        7.30      0.30 o 
   1  12   4       66.14       65.75      0.89 o 
   2  12   4       10.08       11.08      0.31 o 
   3  12   4      246.28      239.79      2.23 o 
   4  12   4       15.07       18.23      0.35 o 
  -5  13   4        8.07       12.22      0.32 o 
  -4  13   4        0.39        1.31      0.12 o 
  -3  13   4       47.79       46.02      0.46 o 
  -2  13   4       37.00       35.97      0.43 o 
  -1  13   4        9.41        9.37      0.28 o 
   0  13   4        0.62        1.28      0.14 o 
   1  13   4      302.35      315.29      3.16 o 
   2  13   4        5.44        7.87      0.37 o 
   3  13   4       19.67       20.46      0.32 o 
  -4  14   4        7.28        8.35      0.19 o 
  -3  14   4      125.06      125.76      1.37 o 
  -2  14   4       47.92       48.91      0.58 o 
  -1  14   4       32.00       32.13      0.47 o 
   0  14   4      126.67      136.19      1.28 o 
   1  14   4      173.17      177.61      1.84 o 
   2  14   4        3.31        1.79      0.15 o 
  -3  15   4        8.60        4.52      0.16 o 
  -2  15   4        0.82        1.36      0.15 o 
  -1  15   4       43.95       48.35      0.66 o 
   0  15   4       41.30       42.85      0.64 o 
   1  15   4       43.76       47.35      0.67 o 
  -8   1   5        5.87        4.40      0.27 o 
  -7   1   5      150.82      146.57      1.66 o 
  -6   1   5        7.26        6.32      0.17 o 
  -5   1   5       36.74       43.78      0.61 o 
  -4   1   5      270.69      261.79      1.83 o 
  -3   1   5       92.21      105.62      0.89 o 
  -2   1   5       86.82       80.78      0.70 o 
  -1   1   5       11.60       19.41      0.29 o 
   0   1   5     1032.29     1055.40      7.51 o 
   1   1   5       63.33       97.14      0.97 o 
   2   1   5      140.74      135.98      1.16 o 
   3   1   5        2.85        1.89      0.21 o 
   4   1   5      286.52      256.05      1.75 o 
   5   1   5      190.50      188.34      1.24 o 
   6   1   5       57.57       61.11      0.51 o 
  -8   2   5        0.02        0.00      0.16 o 
  -7   2   5      115.35      112.43      1.53 o 
  -6   2   5      250.52      242.53      1.74 o 
  -5   2   5        4.34        4.11      0.22 o 
  -4   2   5      235.51      266.96      1.78 o 
  -3   2   5       13.03       16.45      0.28 o 
  -2   2   5      262.37      289.86      2.07 o 
  -1   2   5      641.72      648.33      4.84 o 
   0   2   5      254.28      275.15      2.05 o 
   1   2   5       62.94       76.44      0.83 o 
   2   2   5      119.27      137.09      1.32 o 
   3   2   5      641.88      618.97      5.16 o 
   4   2   5      152.89      154.54      1.04 o 
   5   2   5      708.67      730.76      4.59 o 
   6   2   5        3.29        2.56      0.13 o 
  -8   3   5        0.11        0.07      0.15 o 
  -7   3   5       74.79       68.39      0.71 o 
  -6   3   5     1235.97     1126.31      7.48 o 
  -5   3   5      106.65       89.22      0.95 o 
  -4   3   5       36.65       32.59      0.40 o 
  -3   3   5       37.22       43.55      0.48 o 
  -2   3   5      244.30      254.09      1.81 o 
  -1   3   5       16.67        9.14      0.24 o 
   0   3   5      603.91      685.84      4.40 o 
   1   3   5      568.25      587.06      4.40 o 
   2   3   5       35.16       32.13      0.48 o 
   3   3   5       98.17       90.11      1.01 o 
   4   3   5        1.17        3.55      0.15 o 
   5   3   5        9.01        7.61      0.22 o 
   6   3   5       38.39       38.07      0.40 o 
  -8   4   5       42.93       39.63      0.51 o 
  -7   4   5       14.31       13.26      0.36 o 
  -6   4   5       10.22       11.86      0.26 o 
  -5   4   5      184.29      183.29      1.69 o 
  -4   4   5        0.02        0.28      0.12 o 
  -3   4   5       46.56       52.71      0.62 o 
  -2   4   5      235.53      238.85      1.73 o 
  -1   4   5       90.97       88.89      0.78 o 
   0   4   5        8.83        7.27      0.21 o 
   1   4   5      563.62      558.92      4.27 o 
   2   4   5        0.03        0.46      0.15 o 
   3   4   5      400.98      371.64      2.12 o 
   4   4   5        0.72        0.96      0.12 o 
   5   4   5      209.75      219.90      1.66 o 
   6   4   5       22.78       24.65      0.42 o 
  -8   5   5        0.63        0.23      0.14 o 
  -7   5   5        0.65        0.52      0.13 o 
  -6   5   5      203.77      180.72      1.38 o 
  -5   5   5       20.30       15.52      0.29 o 
  -4   5   5       10.98        9.81      0.31 o 
  -3   5   5      542.52      548.54      4.26 o 
  -2   5   5      180.05      205.71      1.80 o 
  -1   5   5     1018.94     1027.66      7.20 o 
   0   5   5      272.49      307.72      2.20 o 
   1   5   5        3.72        4.85      0.26 o 
   2   5   5      154.94      146.98      1.74 o 
   3   5   5      107.10      113.15      0.86 o 
   4   5   5        0.98        2.32      0.14 o 
   5   5   5      247.93      251.93      2.12 o 
   6   5   5      181.01      193.94      1.94 o 
  -8   6   5       79.74       95.91      1.17 o 
  -7   6   5      147.56      143.07      1.30 o 
  -6   6   5        0.29        0.04      0.14 o 
  -5   6   5      307.48      269.48      1.71 o 
  -4   6   5        1.72        1.12      0.24 o 
  -3   6   5      140.58      156.57      1.45 o 
  -2   6   5       53.56       46.28      0.66 o 
  -1   6   5      336.39      342.41      2.82 o 
   0   6   5      159.75      156.26      1.50 o 
   1   6   5      211.52      212.66      2.33 o 
   2   6   5      400.00      391.65      5.40 o 
   3   6   5        0.02        0.61      0.19 o 
   4   6   5        5.70        5.27      0.20 o 
   5   6   5       77.49       88.20      0.85 o 
  -8   7   5       39.16       37.84      0.87 o 
  -7   7   5       38.77       38.96      0.48 o 
  -6   7   5      290.69      290.35      2.19 o 
  -5   7   5       45.37       39.64      0.40 o 
  -4   7   5       75.65       81.79      0.81 o 
  -3   7   5       62.83       56.61      0.83 o 
  -2   7   5       36.79       37.98      0.63 o 
  -1   7   5      392.93      351.94      3.16 o 
   0   7   5       39.75       34.55      0.57 o 
   1   7   5        1.95        0.64      0.24 o 
   2   7   5        5.52        6.13      0.22 o 
   3   7   5        0.02        0.41      0.15 o 
   4   7   5       38.95       45.63      0.55 o 
   5   7   5       40.43       48.65      0.60 o 
  -7   8   5        1.72        2.70      0.16 o 
  -6   8   5        2.39        0.69      0.13 o 
  -4   8   5       75.38       64.46      0.59 o 
  -3   8   5       11.72       11.64      0.25 o 
  -2   8   5      529.96      516.44      5.38 o 
  -1   8   5      380.48      379.00      4.43 o 
   0   8   5        5.10        5.40      0.32 o 
   1   8   5       27.79       27.94      0.45 o 
   2   8   5        2.38        3.54      0.29 o 
   3   8   5       27.37       21.86      0.35 o 
   4   8   5        1.12        2.62      0.19 o 
   5   8   5       36.19       30.28      0.41 o 
  -7   9   5        4.58        8.41      0.38 o 
  -6   9   5      127.80      162.23      1.52 o 
  -5   9   5        9.40       12.45      0.28 o 
  -4   9   5       51.68       41.14      0.44 o 
  -3   9   5        0.01        0.76      0.13 o 
  -2   9   5        2.04        1.45      0.14 o 
  -1   9   5      207.64      200.55      1.82 o 
   0   9   5       94.63       88.08      1.04 o 
   1   9   5        9.76       10.14      0.39 o 
   2   9   5        4.85        5.00      0.26 o 
   3   9   5       20.71       24.40      0.42 o 
   4   9   5        1.74        3.75      0.19 o 
   5   9   5       13.10       12.64      0.24 o 
  -6  10   5       23.04       22.43      0.38 o 
  -5  10   5      100.30      114.31      0.90 o 
  -4  10   5       70.55       60.18      0.64 o 
  -3  10   5      106.82      100.62      0.80 o 
  -2  10   5      291.75      280.97      2.13 o 
  -1  10   5      108.95      101.83      1.05 o 
   0  10   5      137.30      135.02      1.34 o 
   1  10   5      119.43      116.61      1.25 o 
   2  10   5      148.60      144.10      1.55 o 
   3  10   5        0.43        1.19      0.22 o 
   4  10   5        1.10        2.24      0.15 o 
  -6  11   5       44.15       45.12      0.64 o 
  -5  11   5       10.79       13.12      0.25 o 
  -4  11   5        0.16        0.48      0.14 o 
  -3  11   5      163.87      147.95      1.19 o 
  -2  11   5      160.93      143.17      1.26 o 
  -1  11   5       47.48       42.97      0.57 o 
   0  11   5        4.42        4.31      0.28 o 
   1  11   5        0.51        0.86      0.17 o 
   2  11   5        1.79        2.82      0.20 o 
   3  11   5       29.33       31.44      0.49 o 
   4  11   5       57.34       64.00      1.00 o 
  -5  12   5       18.83       27.20      0.32 o 
  -4  12   5        9.06       12.39      0.26 o 
  -3  12   5      303.55      296.09      2.42 o 
  -2  12   5        8.28        8.22      0.27 o 
  -1  12   5       51.64       58.74      0.77 o 
   0  12   5        1.03        0.81      0.16 o 
   1  12   5      322.08      323.19      3.39 o 
   2  12   5       57.18       60.59      0.71 o 
   3  12   5       79.62       64.30      0.80 o 
  -5  13   5       18.21       17.99      0.36 o 
  -4  13   5       25.04       27.16      0.32 o 
  -3  13   5        0.02        0.03      0.13 o 
  -2  13   5        1.96        2.24      0.19 o 
  -1  13   5       82.63       85.24      1.04 o 
   0  13   5      153.70      167.67      1.65 o 
   1  13   5       93.43      106.24      1.54 o 
   2  13   5       67.98       64.96      0.80 o 
  -4  14   5       28.13       37.07      0.50 o 
  -3  14   5       19.67       17.17      0.36 o 
  -2  14   5        8.13       10.59      0.28 o 
  -1  14   5       43.26       55.14      0.72 o 
   0  14   5        7.02        5.23      0.19 o 
   1  14   5       63.06       65.72      1.02 o 
  -1  15   5       72.22       75.31      2.35 o 
  -8   0   6      141.47      141.26      1.84 o 
  -7   0   6      166.57      158.76      1.98 o 
  -6   0   6      912.73      889.62      7.64 o 
  -5   0   6     1166.35     1173.14     14.16 o 
  -4   0   6      431.18      406.05      3.71 o 
  -3   0   6      477.13      495.99      4.92 o 
  -2   0   6      724.76      787.75      7.99 o 
  -1   0   6      832.29      936.91      8.39 o 
   0   0   6       39.70       43.31      0.76 o 
   1   0   6        1.44        2.65      0.28 o 
   2   0   6       37.74       38.09      0.80 o 
   3   0   6      504.82      517.19      4.76 o 
   4   0   6     3309.05     3221.32     29.46 o 
   5   0   6       78.80       68.69      0.74 o 
   6   0   6       16.59       13.78      0.49 o 
  -8   1   6       13.21       16.57      0.35 o 
  -7   1   6       87.40       88.11      0.82 o 
  -6   1   6       20.90       18.56      0.25 o 
  -5   1   6      270.96      270.48      2.65 o 
  -4   1   6      389.33      375.56      2.54 o 
  -3   1   6       65.08       67.18      0.66 o 
  -2   1   6        0.82        1.87      0.15 o 
  -1   1   6      346.47      345.13      2.42 o 
   0   1   6      261.12      298.63      2.46 o 
   1   1   6        0.04        0.47      0.14 o 
   2   1   6      171.64      166.79      1.65 o 
   3   1   6      775.94      736.95      4.71 o 
   4   1   6        0.30        1.72      0.28 o 
   5   1   6        0.04        0.76      0.23 o 
   6   1   6       15.37       15.27      0.36 o 
  -8   2   6        8.33       10.92      0.33 o 
  -7   2   6        7.90        7.18      0.23 o 
  -6   2   6      158.71      150.44      1.09 o 
  -5   2   6      347.13      336.60      2.85 o 
  -4   2   6        3.12        3.22      0.17 o 
  -3   2   6      260.11      261.94      1.86 o 
  -2   2   6       24.55       28.62      0.39 o 
  -1   2   6       21.43       22.06      0.35 o 
   0   2   6      119.11      117.66      1.16 o 
   1   2   6       27.86       28.99      0.47 o 
   2   2   6     1099.30     1079.14      9.10 o 
   3   2   6        2.09        4.44      0.15 o 
   4   2   6        3.87        3.29      0.24 o 
   5   2   6       98.56       94.64      0.78 o 
  -8   3   6       31.79       33.33      0.45 o 
  -7   3   6       21.22       21.58      0.35 o 
  -6   3   6        3.64        5.61      0.19 o 
  -5   3   6      199.73      204.13      1.85 o 
  -4   3   6      150.27      152.56      1.31 o 
  -3   3   6       41.68       37.56      0.43 o 
  -2   3   6     1950.92     1965.68     12.55 o 
  -1   3   6       48.81       52.31      0.58 o 
   0   3   6      100.13      113.54      1.00 o 
   1   3   6       12.11       14.25      0.34 o 
   2   3   6      181.92      184.52      1.83 o 
   3   3   6      790.61      715.91      3.86 o 
   4   3   6      155.39      148.17      1.03 o 
   5   3   6      206.92      224.80      1.78 o 
  -8   4   6       73.98       76.95      0.82 o 
  -7   4   6        5.02        4.10      0.20 o 
  -6   4   6       37.80       31.83      0.43 o 
  -5   4   6       44.63       34.56      0.35 o 
  -4   4   6        0.85        0.69      0.15 o 
  -3   4   6        2.65        2.94      0.17 o 
  -2   4   6       19.96       23.81      0.44 o 
  -1   4   6      201.59      232.03      1.80 o 
   0   4   6       85.57       82.78      0.79 o 
   1   4   6      517.65      498.11      4.26 o 
   2   4   6       48.75       61.18      0.74 o 
   3   4   6        0.15        0.53      0.14 o 
   4   4   6      366.53      378.31      2.30 o 
   5   4   6       67.34       65.84      0.60 o 
  -8   5   6        8.35        8.27      0.29 o 
  -7   5   6      158.72      146.22      1.35 o 
  -6   5   6        6.15        8.13      0.25 o 
  -5   5   6        7.14       12.36      0.24 o 
  -4   5   6      211.39      216.51      2.13 o 
  -3   5   6       62.20       49.30      0.62 o 
  -2   5   6       55.27       52.10      0.63 o 
  -1   5   6      359.04      355.15      2.81 o 
   0   5   6      449.39      401.36      3.61 o 
   1   5   6       23.90       28.01      0.63 o 
   2   5   6      224.37      191.09      1.42 o 
   3   5   6        2.07        1.41      0.16 o 
   4   5   6       12.74       13.10      0.23 o 
   5   5   6       26.92       28.64      0.47 o 
  -8   6   6        8.51        6.99      0.30 o 
  -7   6   6        0.02        1.32      0.16 o 
  -6   6   6       69.80       48.46      0.62 o 
  -5   6   6       29.90       22.04      0.31 o 
  -4   6   6       21.70       16.08      0.36 o 
  -3   6   6      214.43      223.49      2.44 o 
  -2   6   6      113.00      107.50      1.31 o 
  -1   6   6      550.49      533.61      4.79 o 
   0   6   6        4.86        5.57      0.52 o 
   1   6   6      270.51      256.87      2.69 o 
   2   6   6      108.63       96.99      0.92 o 
   3   6   6       57.70       62.93      0.61 o 
   4   6   6        0.05        0.15      0.16 o 
   5   6   6       20.55       30.64      0.52 o 
  -7   7   6       21.86       24.30      0.38 o 
  -6   7   6        0.65        0.37      0.16 o 
  -5   7   6       52.24       41.92      0.50 o 
  -4   7   6      180.08      158.98      1.36 o 
  -3   7   6       50.42       47.46      0.66 o 
  -2   7   6      450.23      455.00      4.93 o 
  -1   7   6      171.55      170.38      1.91 o 
   0   7   6      212.97      198.52      2.44 o 
   1   7   6       35.79       28.62      0.50 o 
   2   7   6      152.59      137.10      1.30 o 
   3   7   6       11.28       13.02      0.29 o 
   4   7   6        0.78        0.78      0.21 o 
   5   7   6      107.45      123.45      1.31 o 
  -7   8   6       20.71       26.38      0.36 o 
  -6   8   6       14.73       21.83      0.45 o 
  -5   8   6        2.87        1.06      0.15 o 
  -4   8   6      106.87       97.89      0.98 o 
  -3   8   6      126.34      112.74      1.03 o 
  -2   8   6      147.14      144.69      1.24 o 
  -1   8   6      349.19      322.78      2.94 o 
   0   8   6      266.35      255.96      2.42 o 
   1   8   6        6.29        6.46      0.40 o 
   2   8   6      106.83      116.89      1.26 o 
   3   8   6       14.03       17.09      0.43 o 
   4   8   6       15.94       15.39      0.33 o 
  -7   9   6       71.12       75.99      1.00 o 
  -6   9   6        8.14        8.87      0.38 o 
  -5   9   6      195.59      160.57      1.27 o 
  -4   9   6       68.69       62.27      0.77 o 
  -3   9   6       70.83       67.84      0.73 o 
  -2   9   6       92.35       81.38      0.79 o 
  -1   9   6       51.94       46.83      0.60 o 
   0   9   6      507.56      486.46      6.59 o 
   1   9   6       62.76       56.93      1.64 o 
   2   9   6       56.85       59.89      0.91 o 
   3   9   6       21.47       25.91      0.42 o 
   4   9   6      253.30      290.29      5.02 o 
  -6  10   6       35.23       38.88      0.53 o 
  -5  10   6       42.37       46.25      0.51 o 
  -4  10   6       83.47       82.21      0.83 o 
  -3  10   6       10.58       10.24      0.29 o 
  -2  10   6       48.62       48.11      0.62 o 
  -1  10   6       20.21       17.67      0.36 o 
   0  10   6      269.15      258.23      3.92 o 
   1  10   6       36.69       41.27      1.87 o 
   2  10   6      130.29      118.46      1.65 o 
   3  10   6        0.14        0.37      0.19 o 
  -6  11   6       68.04       71.13      0.77 o 
  -5  11   6        0.24        0.29      0.11 o 
  -4  11   6       14.62       13.57      0.31 o 
  -3  11   6       31.04       34.36      0.47 o 
  -2  11   6      208.36      203.40      2.40 o 
  -1  11   6        9.16       12.05      0.33 o 
   0  11   6        0.17        0.64      0.37 o 
   1  11   6        3.53        3.33      0.49 o 
   2  11   6        1.35        1.59      0.25 o 
   3  11   6        0.50        0.22      0.23 o 
  -5  12   6       93.86      115.59      1.00 o 
  -4  12   6       45.37       57.80      0.61 o 
  -3  12   6       24.85       22.68      0.39 o 
  -2  12   6       11.14       14.29      0.43 o 
  -1  12   6        2.13        1.70      0.19 o 
   0  12   6        0.37        0.41      0.43 o 
   1  12   6       11.15        8.99      0.36 o 
   2  12   6       79.06       81.80      1.21 o 
  -4  13   6       26.37       40.75      0.41 o 
  -3  13   6        3.78        5.02      0.18 o 
  -2  13   6      132.29      133.68      1.35 o 
  -1  13   6      148.29      163.49      1.75 o 
   0  13   6       33.65       38.99      0.91 o 
   1  13   6        2.75        1.64      0.26 o 
  -3  14   6       26.78       27.75      0.48 o 
  -2  14   6       13.94       13.51      0.29 o 
  -1  14   6       46.76       49.88      0.72 o 
   0  14   6       24.04       26.29      0.86 o 
  -8   1   7      109.56      114.27      1.06 o 
  -7   1   7       36.10       39.83      0.44 o 
  -6   1   7       10.50       12.13      0.21 o 
  -5   1   7      340.46      328.98      1.97 o 
  -4   1   7       95.70       98.15      0.93 o 
  -3   1   7       36.71       29.40      0.40 o 
  -2   1   7        0.02        0.59      0.12 o 
  -1   1   7       84.40       90.36      0.78 o 
   0   1   7       46.99       59.14      0.64 o 
   1   1   7        2.40        2.37      0.20 o 
   2   1   7      285.12      276.35      2.00 o 
   3   1   7       12.98       11.16      0.28 o 
   4   1   7      138.76      158.02      1.24 o 
   5   1   7        0.01        0.48      0.09 o 
  -8   2   7        1.50        1.50      0.15 o 
  -7   2   7       33.85       34.39      0.46 o 
  -6   2   7       10.85       10.15      0.23 o 
  -5   2   7      178.75      168.28      1.13 o 
  -4   2   7        0.92        0.62      0.21 o 
  -3   2   7       71.50       55.14      0.57 o 
  -2   2   7      155.97      167.50      1.29 o 
  -1   2   7        4.41        4.45      0.20 o 
   0   2   7       71.37       66.22      0.76 o 
   1   2   7       17.93       17.42      0.51 o 
   2   2   7       30.00       24.12      0.35 o 
   3   2   7      347.28      321.97      2.18 o 
   4   2   7        0.05        0.27      0.11 o 
   5   2   7       69.34       66.52      0.59 o 
  -8   3   7       30.10       28.13      0.41 o 
  -7   3   7        0.00        0.14      0.12 o 
  -6   3   7        1.82        2.53      0.13 o 
  -5   3   7       57.78       55.11      0.44 o 
  -4   3   7        2.98        2.74      0.22 o 
  -3   3   7      255.37      235.82      1.73 o 
  -2   3   7      128.90      117.41      0.96 o 
  -1   3   7       55.47       52.89      0.57 o 
   0   3   7       61.02       60.12      0.74 o 
   1   3   7      778.58      736.50      5.96 o 
   2   3   7      103.03       98.75      0.78 o 
   3   3   7      169.17      188.04      1.34 o 
   4   3   7       48.51       45.51      0.44 o 
   5   3   7        0.31        0.07      0.15 o 
  -8   4   7       68.27       76.55      1.54 o 
  -7   4   7       89.83       90.32      0.82 o 
  -6   4   7       17.68       19.14      0.27 o 
  -5   4   7      240.68      222.08      1.27 o 
  -4   4   7      195.79      191.33      1.64 o 
  -3   4   7      155.78      138.65      1.38 o 
  -2   4   7       64.90       65.20      0.69 o 
  -1   4   7      194.11      189.44      1.57 o 
   0   4   7        0.00        0.33      0.17 o 
   1   4   7       25.63       28.99      0.42 o 
   2   4   7      627.80      564.37      3.29 o 
   3   4   7       65.77       77.71      0.63 o 
   4   4   7        9.03       11.49      0.22 o 
   5   4   7        4.61        3.12      0.12 o 
  -8   5   7        8.17       11.71      0.36 o 
  -7   5   7        0.64       -0.25      0.26 o 
  -6   5   7       16.56       14.50      0.30 o 
  -5   5   7       46.16       34.56      0.39 o 
  -3   5   7      545.05      539.48      5.21 o 
  -2   5   7       14.97       14.77      0.40 o 
  -1   5   7      151.54      145.14      1.54 o 
   0   5   7      108.63      111.15      1.14 o 
   1   5   7      108.41      110.98      1.06 o 
   2   5   7       70.79       77.39      0.66 o 
   3   5   7       85.26       94.01      0.72 o 
   4   5   7       58.33       73.21      0.81 o 
  -7   6   7        9.01       15.70      0.33 o 
  -6   6   7       12.70       17.12      0.29 o 
  -5   6   7      223.73      224.09      1.83 o 
  -4   6   7       84.58       79.45      0.74 o 
  -3   6   7        0.22        0.37      0.11 o 
  -2   6   7      453.62      417.67      4.96 o 
  -1   6   7       44.94       41.40      0.51 o 
   0   6   7      650.07      607.28      4.99 o 
   1   6   7     1015.47      969.31      8.42 o 
   2   6   7      117.31       99.94      0.97 o 
   3   6   7       39.15       36.33      0.41 o 
   4   6   7        7.73        5.85      0.24 o 
  -7   7   7       39.05       44.80      0.59 o 
  -6   7   7        0.41        1.50      0.16 o 
  -5   7   7       25.81       26.76      0.42 o 
  -4   7   7      490.13      402.05      3.10 o 
  -3   7   7       27.17       21.82      0.36 o 
  -2   7   7      174.49      163.32      1.20 o 
  -1   7   7      213.64      204.28      1.65 o 
   0   7   7      116.86       92.20      1.03 o 
   1   7   7     1157.85     1101.93      9.48 o 
   2   7   7       86.44       90.16      0.98 o 
   3   7   7      217.91      246.98      2.16 o 
   4   7   7        0.02        0.09      0.10 o 
  -7   8   7        3.12        2.41      0.13 o 
  -6   8   7       16.27       20.95      0.39 o 
  -4   8   7        3.38        6.14      0.33 o 
  -3   8   7       32.73       32.84      0.46 o 
  -2   8   7        6.64        5.75      0.20 o 
  -1   8   7      649.61      638.95      4.79 o 
   0   8   7      185.63      176.62      1.66 o 
   1   8   7        9.09        9.44      0.39 o 
   2   8   7        3.33        3.24      0.20 o 
   3   8   7       23.44       22.98      0.45 o 
   4   8   7       96.07      125.42      2.09 o 
  -6   9   7       18.06       19.28      0.31 o 
  -5   9   7        0.05        1.11      0.26 o 
  -4   9   7       80.89       78.65      0.86 o 
  -3   9   7       47.26       46.16      0.73 o 
  -2   9   7        5.78        6.59      0.25 o 
  -1   9   7      125.73      117.96      1.52 o 
   0   9   7      375.48      349.68      4.18 o 
   1   9   7      224.42      210.85      3.29 o 
   2   9   7       16.71       18.71      0.60 o 
   3   9   7       37.62       41.87      0.73 o 
  -6  10   7       11.40       10.77      0.21 o 
  -5  10   7      119.54      110.88      0.97 o 
  -4  10   7       15.85       12.27      0.31 o 
  -3  10   7       58.41       55.76      0.85 o 
  -2  10   7        2.85        3.21      0.22 o 
  -1  10   7      479.49      475.93      6.17 o 
   0  10   7      326.36      336.64      5.59 o 
   1  10   7       20.49       17.87      0.60 o 
   2  10   7       32.77       35.43      0.83 o 
   3  10   7      120.17      117.22      1.91 o 
  -5  11   7        1.23        0.26      0.10 o 
  -4  11   7      270.37      261.14      2.26 o 
  -3  11   7       37.93       33.44      0.47 o 
  -2  11   7      236.60      237.07      2.49 o 
  -1  11   7        3.03        4.09      0.34 o 
   0  11   7      130.39      122.33      3.09 o 
   1  11   7      324.82      351.07      5.41 o 
   2  11   7        8.60        5.80      0.35 o 
  -5  12   7        1.32        1.07      0.16 o 
  -4  12   7        2.25        1.75      0.13 o 
  -3  12   7        0.88        0.95      0.15 o 
  -2  12   7       96.06      102.06      1.06 o 
  -1  12   7       87.32       87.35      1.17 o 
   0  12   7      181.73      190.47      4.44 o 
   1  12   7      154.84      163.81      3.70 o 
  -3  13   7       87.93       90.26      1.01 o 
  -2  13   7      117.01      119.27      1.18 o 
  -1  13   7      242.60      248.86      3.93 o 
   0  13   7      155.16      156.28      3.58 o 
  -8   0   8       30.06       33.89      0.67 o 
  -7   0   8      313.43      341.76      3.49 o 
  -6   0   8       84.98       85.94      0.90 o 
  -5   0   8     1959.62     1881.50     14.76 o 
  -4   0   8      159.73      151.38      1.35 o 
  -3   0   8       34.56       30.24      0.71 o 
  -2   0   8        7.25        5.25      0.35 o 
  -1   0   8      212.09      220.27      3.80 o 
   0   0   8      886.68      762.27      6.49 o 
   1   0   8       81.19       70.64      0.97 o 
   2   0   8        1.24        0.68      0.18 o 
   3   0   8        0.03        0.25      0.25 o 
   4   0   8       33.47       36.87      0.55 o 
  -8   1   8       90.06       94.53      1.37 o 
  -7   1   8       24.12       21.70      0.32 o 
  -6   1   8       12.90       12.91      0.22 o 
  -5   1   8       36.58       35.48      0.33 o 
  -4   1   8      886.22      855.93      5.04 o 
  -3   1   8       82.78       75.37      0.83 o 
  -2   1   8      444.04      431.35      3.42 o 
  -1   1   8       68.29       66.69      0.80 o 
   0   1   8       31.18       31.95      0.36 o 
   1   1   8        0.89        1.21      0.13 o 
   2   1   8      131.90      122.83      1.03 o 
   3   1   8       32.35       37.28      0.52 o 
   4   1   8        0.08        0.20      0.10 o 
  -8   2   8       83.84      104.25      1.31 o 
  -7   2   8      147.40      156.09      1.35 o 
  -6   2   8       21.81       22.21      0.31 o 
  -5   2   8      165.06      160.54      0.97 o 
  -4   2   8       87.55       82.44      0.63 o 
  -3   2   8      362.31      342.55      2.55 o 
  -2   2   8        1.88        1.34      0.16 o 
  -1   2   8      169.21      163.15      1.83 o 
   0   2   8      133.63      120.39      0.92 o 
   1   2   8      179.74      165.14      1.26 o 
   2   2   8      160.12      155.59      1.33 o 
   3   2   8       18.81       17.03      0.29 o 
   4   2   8        1.89        2.85      0.14 o 
  -8   3   8      149.46      177.94      2.33 o 
  -7   3   8       52.01       53.56      0.58 o 
  -6   3   8      303.22      288.38      1.73 o 
  -5   3   8        0.81        1.51      0.12 o 
  -4   3   8      242.66      223.51      1.42 o 
  -3   3   8        0.00        0.23      0.10 o 
  -2   3   8       19.37       16.97      0.33 o 
  -1   3   8      200.38      176.99      1.23 o 
   0   3   8        4.62        6.18      0.16 o 
   1   3   8      498.17      458.81      3.10 o 
   2   3   8      156.20      135.23      1.03 o 
   3   3   8       29.78       24.81      0.33 o 
   4   3   8       49.53       52.96      0.56 o 
  -8   4   8        5.71        8.40      0.33 o 
  -7   4   8       19.05       17.19      0.31 o 
  -6   4   8        5.07        6.52      0.18 o 
  -5   4   8       31.43       32.93      0.36 o 
  -4   4   8        0.26        0.28      0.11 o 
  -3   4   8       40.08       35.75      0.35 o 
  -2   4   8      615.86      589.81      3.21 o 
  -1   4   8      122.07      114.90      0.80 o 
   0   4   8      111.31      109.84      0.78 o 
   1   4   8        1.53        1.49      0.12 o 
   2   4   8        3.45        5.23      0.16 o 
   3   4   8       12.36       13.95      0.29 o 
   4   4   8       43.02       47.56      0.62 o 
  -7   5   8      108.97      112.87      1.15 o 
  -6   5   8      171.86      165.77      1.18 o 
  -5   5   8       50.00       46.07      0.47 o 
  -4   5   8        0.51        1.03      0.14 o 
  -3   5   8      249.96      238.67      1.53 o 
  -2   5   8      168.21      153.10      0.98 o 
  -1   5   8      510.74      473.41      3.19 o 
   0   5   8      548.67      511.60      3.80 o 
   1   5   8      163.40      156.67      1.39 o 
   2   5   8       39.02       32.73      0.47 o 
   3   5   8        3.50        8.09      0.22 o 
   4   5   8        3.31        2.96      0.16 o 
  -7   6   8       83.89       84.04      0.94 o 
  -6   6   8      174.25      149.04      1.18 o 
  -5   6   8        5.86        7.46      0.26 o 
  -4   6   8        7.77        8.83      0.22 o 
  -3   6   8      134.60      124.62      0.97 o 
  -2   6   8      167.54      169.75      1.19 o 
  -1   6   8      139.08      135.10      1.24 o 
   0   6   8       76.62       71.76      0.83 o 
   1   6   8       46.10       36.19      0.53 o 
   2   6   8      102.85      115.82      1.12 o 
   3   6   8       16.38       20.44      0.33 o 
  -6   7   8       22.65       17.74      0.28 o 
  -5   7   8       67.50       70.47      0.77 o 
  -4   7   8       49.00       44.45      0.64 o 
  -3   7   8       65.24       60.68      0.58 o 
  -2   7   8      165.86      152.25      1.15 o 
  -1   7   8      283.12      269.11      2.34 o 
   0   7   8      328.14      324.23      3.15 o 
   1   7   8       89.77       94.07      1.14 o 
   2   7   8       94.73       97.20      1.04 o 
   3   7   8       10.31       14.46      0.52 o 
  -6   8   8       59.69       51.84      0.51 o 
  -5   8   8       20.60       21.58      0.39 o 
  -4   8   8        2.39        1.84      0.18 o 
  -3   8   8       19.91       23.50      0.41 o 
  -2   8   8      100.20       96.16      0.86 o 
  -1   8   8      910.58      924.79      8.29 o 
   0   8   8      913.79      892.19      8.83 o 
   1   8   8       57.52       48.85      0.64 o 
   2   8   8        0.04        0.30      0.18 o 
   3   8   8       29.14       26.66      0.99 o 
  -6   9   8        1.91        2.35      0.13 o 
  -5   9   8      151.24      129.47      1.23 o 
  -4   9   8       71.83       79.88      0.85 o 
  -3   9   8        0.00        0.19      0.15 o 
  -2   9   8      324.73      322.58      3.25 o 
  -1   9   8       54.50       60.80      1.48 o 
   0   9   8      149.18      145.35      1.92 o 
   1   9   8        7.99        8.14      1.01 o 
   2   9   8       44.84       43.95      1.36 o 
  -5  10   8        2.83        3.60      0.15 o 
  -4  10   8       17.51       13.62      0.31 o 
  -3  10   8       29.13       35.46      0.52 o 
  -2  10   8      142.00      141.20      1.56 o 
  -1  10   8      316.46      314.95      4.93 o 
   0  10   8       17.69       23.47      0.59 o 
   1  10   8      310.51      302.00      4.62 o 
   2  10   8        9.72       10.37      0.62 o 
  -5  11   8       18.70       14.59      0.22 o 
  -4  11   8        0.53        1.32      0.15 o 
  -3  11   8        3.28        2.59      0.19 o 
  -2  11   8      316.95      347.15      3.45 o 
  -1  11   8        1.99        1.60      0.49 o 
   0  11   8        4.85        5.43      0.49 o 
   1  11   8      136.27      144.06      3.21 o 
  -4  12   8        0.02        0.76      0.21 o 
  -3  12   8      264.59      290.98      2.87 o 
  -2  12   8        0.00        0.33      0.16 o 
  -1  12   8      167.52      177.30      2.79 o 
   0  12   8        9.05        9.51      0.49 o 
  -7   1   9       63.94       66.05      0.63 o 
  -6   1   9       48.47       49.17      0.43 o 
  -5   1   9      416.67      397.67      2.20 o 
  -4   1   9       23.76       20.70      0.26 o 
  -3   1   9      808.59      757.06      5.02 o 
  -2   1   9       10.85       13.34      0.25 o 
  -1   1   9      506.79      458.53      2.99 o 
   0   1   9       80.59       76.59      0.68 o 
   1   1   9        7.01        5.76      0.19 o 
   2   1   9       51.82       43.92      0.50 o 
   3   1   9      103.02      110.54      0.99 o 
  -7   2   9        0.37        0.93      0.12 o 
  -6   2   9      214.73      202.47      1.62 o 
  -5   2   9      169.61      170.09      1.06 o 
  -4   2   9      662.38      641.10      3.64 o 
  -3   2   9       34.25       30.73      0.34 o 
  -2   2   9      117.21      112.58      0.84 o 
  -1   2   9       30.58       25.29      0.35 o 
   0   2   9      110.11       96.36      0.80 o 
   1   2   9      181.90      158.14      1.23 o 
   2   2   9        6.00        6.10      0.19 o 
   3   2   9        5.35        3.08      0.16 o 
  -7   3   9       38.47       40.30      0.45 o 
  -6   3   9       21.54       21.12      0.27 o 
  -5   3   9        0.06        0.40      0.12 o 
  -4   3   9      642.53      596.29      3.52 o 
  -3   3   9      273.61      286.94      1.76 o 
  -2   3   9       81.20       78.13      0.57 o 
  -1   3   9      122.22      120.15      0.96 o 
   0   3   9      198.79      172.91      1.31 o 
   1   3   9        0.00        0.23      0.11 o 
   2   3   9       66.43       68.46      0.61 o 
   3   3   9       48.24       55.58      0.49 o 
  -7   4   9        0.11        0.49      0.13 o 
  -6   4   9       13.07       18.30      0.27 o 
  -5   4   9        5.53        6.80      0.16 o 
  -4   4   9      324.59      308.27      1.81 o 
  -3   4   9        6.05        4.35      0.14 o 
  -2   4   9      740.59      679.85      3.50 o 
  -1   4   9        0.87        0.70      0.10 o 
   0   4   9        0.14        0.43      0.11 o 
   1   4   9       16.43       16.91      0.26 o 
   2   4   9        2.91        3.68      0.15 o 
   3   4   9       41.16       41.33      0.46 o 
  -7   5   9      120.73      102.61      1.01 o 
  -6   5   9      190.33      190.16      1.47 o 
  -5   5   9      170.45      182.14      1.35 o 
  -4   5   9      226.34      209.41      1.38 o 
  -3   5   9       25.97       30.83      0.35 o 
  -2   5   9       15.78       14.33      0.23 o 
  -1   5   9       33.70       33.49      0.41 o 
   0   5   9       53.36       53.62      0.60 o 
   1   5   9        7.33        7.45      0.21 o 
   2   5   9      455.90      437.15      3.55 o 
   3   5   9       18.67       21.47      0.41 o 
  -7   6   9       54.47       66.16      0.69 o 
  -6   6   9        0.28        0.25      0.12 o 
  -5   6   9       48.39       43.91      0.62 o 
  -4   6   9      199.65      207.36      1.62 o 
  -3   6   9      874.00      861.14      5.82 o 
  -2   6   9        1.99        4.11      0.17 o 
  -1   6   9      151.18      145.84      1.31 o 
   0   6   9        0.27        0.67      0.15 o 
   1   6   9        0.76        0.42      0.19 o 
   2   6   9        1.95        3.09      0.21 o 
  -6   7   9       16.97       19.40      0.30 o 
  -5   7   9        6.54        7.19      0.24 o 
  -4   7   9        2.60        3.95      0.22 o 
  -3   7   9       39.59       32.41      0.43 o 
  -2   7   9       60.79       67.58      0.64 o 
  -1   7   9        6.60        5.66      0.32 o 
   0   7   9       70.32       72.30      0.85 o 
   1   7   9       28.34       27.48      0.47 o 
   2   7   9      135.24      144.09      2.38 o 
  -6   8   9        9.35       12.62      0.22 o 
  -5   8   9        0.90        0.43      0.23 o 
  -4   8   9       45.43       67.31      0.77 o 
  -3   8   9      104.25      111.44      1.19 o 
  -2   8   9       20.95       20.17      0.34 o 
  -1   8   9       20.86       21.50      0.58 o 
   0   8   9      149.12      152.76      1.70 o 
   1   8   9       24.49       28.59      1.48 o 
   2   8   9        5.08        4.69      0.49 o 
  -5   9   9        4.16        3.82      0.21 o 
  -4   9   9       58.06       59.72      0.72 o 
  -3   9   9        2.15        3.62      0.27 o 
  -2   9   9       16.10       16.68      0.46 o 
  -1   9   9        0.41        1.72      0.43 o 
   0   9   9       16.52       17.69      0.53 o 
   1   9   9        0.89        1.57      0.37 o 
  -5  10   9       48.57       53.86      0.81 o 
  -4  10   9        2.49        3.62      0.19 o 
  -3  10   9        2.78        4.53      0.21 o 
  -2  10   9        1.57        2.34      0.41 o 
  -1  10   9       32.60       36.58      0.83 o 
   0  10   9       64.00       68.44      1.15 o 
  -3  11   9       67.07       63.56      0.87 o 
  -2  11   9      125.56      125.30      2.96 o 
  -1  11   9        0.08        0.17      0.25 o 
  -7   0  10       78.15       87.24      1.68 o 
  -6   0  10      466.24      465.35      4.67 o 
  -5   0  10      734.26      756.38      6.96 o 
  -4   0  10      149.80      141.47      1.35 o 
  -3   0  10       37.12       34.01      0.73 o 
  -2   0  10       70.08       62.20      0.91 o 
  -1   0  10      682.49      642.50      6.16 o 
   0   0  10       75.46       59.06      0.78 o 
   1   0  10        5.06        8.78      0.31 o 
   2   0  10      249.04      299.37      3.46 o 
  -7   1  10       29.47       30.32      0.52 o 
  -6   1  10        0.02        0.22      0.11 o 
  -5   1  10       36.13       35.81      0.36 o 
  -4   1  10      170.29      178.24      1.12 o 
  -3   1  10        0.05        0.55      0.16 o 
  -2   1  10       57.57       48.38      0.55 o 
  -1   1  10      206.72      182.88      1.40 o 
   0   1  10       11.57       14.78      0.31 o 
   1   1  10        0.98        1.31      0.13 o 
   2   1  10        6.17        7.29      0.23 o 
  -7   2  10      168.22      187.15      1.94 o 
  -6   2  10        3.24        3.48      0.14 o 
  -5   2  10       59.66       55.30      0.50 o 
  -4   2  10       86.39       79.04      0.61 o 
  -3   2  10      531.50      506.13      2.86 o 
  -2   2  10        1.39        1.16      0.13 o 
  -1   2  10        9.48        8.81      0.26 o 
   0   2  10       22.58       22.47      0.32 o 
   1   2  10        7.86       11.52      0.39 o 
   2   2  10        5.16        8.83      0.19 o 
  -7   3  10      398.90      408.56      3.61 o 
  -6   3  10      146.10      162.56      1.19 o 
  -5   3  10        0.05        0.14      0.10 o 
  -4   3  10       99.72      100.99      0.75 o 
  -3   3  10      136.02      136.60      0.89 o 
  -2   3  10      249.83      247.29      1.61 o 
  -1   3  10       18.10       14.27      0.26 o 
   0   3  10       29.38       30.21      0.35 o 
   1   3  10       47.27       31.52      0.35 o 
   2   3  10       94.98      103.46      0.84 o 
  -7   4  10        7.29       10.52      0.25 o 
  -6   4  10      191.46      203.57      1.50 o 
  -5   4  10      134.00      128.64      0.92 o 
  -4   4  10       97.02       86.82      0.64 o 
  -3   4  10       46.89       39.54      0.35 o 
  -2   4  10      171.30      168.14      1.15 o 
  -1   4  10       97.11       99.25      0.74 o 
   0   4  10      131.37      117.02      0.96 o 
   1   4  10        3.49        3.04      0.13 o 
   2   4  10       19.86       19.98      0.33 o 
  -6   5  10       10.32       15.78      0.25 o 
  -5   5  10       21.12       17.55      0.28 o 
  -4   5  10       22.30       22.61      0.31 o 
  -3   5  10      187.01      178.81      1.20 o 
  -2   5  10      100.96       97.07      0.86 o 
  -1   5  10       59.20       55.56      0.57 o 
   0   5  10       61.68       63.15      0.67 o 
   1   5  10       38.10       42.23      0.65 o 
   2   5  10        6.61        3.17      0.21 o 
  -6   6  10        6.58        7.16      0.19 o 
  -5   6  10        1.40        0.42      0.13 o 
  -4   6  10       23.76       24.67      0.40 o 
  -3   6  10      123.65      132.14      1.12 o 
  -2   6  10       39.67       42.66      0.56 o 
  -1   6  10        2.62        4.56      0.24 o 
   0   6  10        2.98        4.12      0.25 o 
   1   6  10       16.07       16.58      0.36 o 
  -6   7  10       24.26       23.18      0.34 o 
  -5   7  10       28.56       39.51      0.46 o 
  -4   7  10       38.84       47.31      0.61 o 
  -3   7  10       24.94       22.97      0.34 o 
  -2   7  10        2.39        1.06      0.12 o 
  -1   7  10       12.51       13.07      0.36 o 
   0   7  10       41.45       41.66      0.68 o 
   1   7  10       97.33       90.67      1.61 o 
  -5   8  10       13.85       20.21      0.30 o 
  -4   8  10      193.02      212.98      1.98 o 
  -3   8  10        6.69        9.95      0.26 o 
  -2   8  10        8.95       12.31      0.36 o 
  -1   8  10        1.45        0.43      0.26 o 
   0   8  10       38.18       40.31      0.87 o 
  -4   9  10      112.40      143.93      1.37 o 
  -3   9  10        1.18        1.04      0.19 o 
  -2   9  10        2.46        1.73      0.37 o 
  -1   9  10        2.48        3.70      0.49 o 
  -6   1  11        8.22        7.89      0.21 o 
  -5   1  11        1.89        1.09      0.12 o 
  -4   1  11        8.07        9.14      0.20 o 
  -3   1  11       27.27       31.56      0.43 o 
  -2   1  11        1.64        0.50      0.14 o 
  -1   1  11       29.60       23.36      0.34 o 
   0   1  11        4.63        3.73      0.19 o 
   1   1  11      103.34      126.97      1.06 o 
  -6   2  11       16.47       20.11      0.29 o 
  -5   2  11        8.12        9.93      0.20 o 
  -4   2  11        5.27        3.42      0.15 o 
  -3   2  11      165.91      167.79      1.16 o 
  -2   2  11      183.00      197.79      1.38 o 
  -1   2  11       36.72       45.02      0.46 o 
   0   2  11        0.24        0.67      0.11 o 
   1   2  11       76.51       80.73      0.67 o 
  -6   3  11        2.27        1.58      0.19 o 
  -5   3  11       33.07       32.08      0.33 o 
  -4   3  11        0.37        0.65      0.12 o 
  -3   3  11       49.88       45.83      0.42 o 
  -2   3  11      353.44      346.10      2.29 o 
  -1   3  11       43.84       56.14      0.49 o 
   0   3  11      135.05      141.13      1.27 o 
   1   3  11       14.75       17.21      0.29 o 
  -6   4  11      273.03      295.50      2.66 o 
  -5   4  11        9.03       11.26      0.22 o 
  -4   4  11        2.66        4.25      0.16 o 
  -3   4  11       15.73       18.02      0.26 o 
  -2   4  11       25.44       16.01      0.26 o 
  -1   4  11        0.00        0.06      0.09 o 
   0   4  11       65.76       80.81      0.78 o 
   1   4  11       19.24       18.81      0.34 o 
  -5   5  11       11.07       12.84      0.34 o 
  -4   5  11       45.28       49.59      0.51 o 
  -3   5  11       36.13       48.08      0.48 o 
  -2   5  11       14.40       14.06      0.27 o 
  -1   5  11       19.93       25.47      0.39 o 
   0   5  11       17.43       26.97      0.52 o 
  -5   6  11        0.97        1.50      0.14 o 
  -4   6  11      228.30      241.29      2.45 o 
  -3   6  11      105.77      109.98      1.09 o 
  -2   6  11       62.96       67.95      0.78 o 
  -1   6  11        3.93        6.37      0.22 o 
   0   6  11       68.46       67.44      1.07 o 
  -4   7  11       58.02       56.73      0.68 o 
  -3   7  11       54.25       49.02      1.05 o 
  -2   7  11       43.17       46.17      0.96 o 
  -1   7  11       98.85      128.50      2.14 o 
  -3   8  11       13.22       11.23      0.62 o 
  -5   0  12       30.12       36.18      0.56 o 
  -4   0  12       51.38       66.48      0.72 o 
  -3   0  12        9.55       10.58      0.28 o 
  -2   0  12       88.69       97.74      1.12 o 
  -1   0  12      188.80      193.02      2.63 o 
  -5   1  12        1.68        3.33      0.13 o 
  -4   1  12        4.31        4.10      0.14 o 
  -3   1  12       12.87       11.23      0.21 o 
  -2   1  12        0.93        3.32      0.14 o 
  -1   1  12        1.91        1.21      0.17 o 
  -5   2  12        0.46        0.06      0.09 o 
  -4   2  12       34.20       37.78      0.35 o 
  -3   2  12       80.55       73.05      0.63 o 
  -2   2  12       44.27       54.39      0.54 o 
  -1   2  12       30.80       35.01      0.38 o 
  -4   3  12        6.64       11.24      0.19 o 
  -3   3  12        4.24        6.10      0.16 o 
  -2   3  12       30.28       33.79      0.38 o 
  -1   3  12       15.78       15.95      0.31 o 
  -4   4  12       94.90       98.81      1.07 o 
  -3   4  12       44.39       47.15      0.53 o 
  -2   4  12      100.97      109.73      1.06 o 
  -3   5  12       14.93       11.36      0.62 o 
                                                 
